# Supplementary material for: Crystal structures of two (±)-exo-N-isobornyl­acetamides
Source: Acta Crystallogr E Crystallogr Commun. 2015 Sep 12;71(Pt 10):1117–20. doi: 10.1107/S2056989015015984 (PMC4647407; doi:10.1107/S2056989015015984)
Supplement: Supplementary file 1 [file e-71-01117-sup1.cif]

##############################################################################
#                                                                            #
# This CIF contains the data in a paper accepted for publication in          #
# Acta Crystallographica Section E. It conforms to the requirements of       #
# Notes for Authors for Acta Crystallographica Section E, and has been       #
# peer reviewed under the auspices of the IUCr Commission on Journals.       #
#                                                                            #
# Full details of the Crystallographic Information File format               #
# are given in the paper "The Crystallographic Information File (CIF):       #
# a New Standard Archive File for Crystallography" by S. R. Hall, F. H.      #
# Allen and I. D. Brown [Acta Cryst. (1991), A47, 655-685].                  #
#                                                                            #
# The current version of the core CIF dictionary is obtainable from          #
# ftp://ftp.iucr.org/pub/cif_core.dic.                                       #
#                                                                            #
# Software is freely available for graphical display of the structure(s)     #
# in this CIF. For information consult the CIF software page                 #
# http://www.iucr.org/resources/cif/software.                                #
#                                                                            #
# This file may be used for bona fide research purposes within the           #
# scientific community so long as proper attribution is given to the journal # 
# article from which it was obtained.                                        #
#                                                                            #
##############################################################################
data_1
_audit_creation_method     SHELXL-97
_database_code_depnum_ccdc_archive     'CCDC 1420760'
_chemical_name_systematic
;\
(+-)-<i>N</i>-[(1<i>RS</i>,2<i>RS</i>,4<i>RS</i>)-1,7,7-\
Trimethylbicyclo[2.2.1]heptan-2-yl]acetamide
;
_chemical_name_common     ?
_chemical_formula_moiety     'C12 H21 N O'
_chemical_formula_sum     'C12 H21 N O'
_chemical_formula_iupac     'C12 H21 N O'
_chemical_formula_weight     195.30
_chemical_melting_point     ?
_symmetry_cell_setting     monoclinic
_symmetry_space_group_name_H-M     'P 21/n'
_symmetry_space_group_name_Hall     '-P 2yn'
loop_
    _symmetry_equiv_pos_as_xyz
    'x, y, z'
    '-x+1/2, y+1/2, -z+1/2'
    '-x, -y, -z'
    'x-1/2, -y-1/2, z-1/2'
_cell_length_a     9.6820(6)
_cell_length_b     10.6540(3)
_cell_length_c     23.3676(7)
_cell_angle_alpha     90.00
_cell_angle_beta     97.184(10)
_cell_angle_gamma     90.00
_cell_volume     2391.49(19)
_cell_formula_units_Z     8
_cell_measurement_reflns_used     23028
_cell_measurement_theta_min     0.998
_cell_measurement_theta_max     30.034
_cell_measurement_temperature     173(2)
_exptl_crystal_description     'plate'
_exptl_crystal_colour     'colourless'
_exptl_crystal_size_max     0.18
_exptl_crystal_size_mid     0.12
_exptl_crystal_size_min     0.09
_exptl_crystal_density_diffrn     1.085
_exptl_crystal_density_meas     ?
_exptl_crystal_density_method     'not measured'
_exptl_crystal_F_000     864
_exptl_absorpt_coefficient_mu     0.068
_exptl_absorpt_correction_type     none
_exptl_absorpt_process_details     ?
_exptl_absorpt_correction_T_min     ?
_exptl_absorpt_correction_T_max     ?
_exptl_special_details     ?
_diffrn_ambient_temperature     173(2)
_diffrn_radiation_type     MoK\a
_diffrn_radiation_wavelength     0.71073
_diffrn_radiation_source     'fine-focus sealed tube'
_diffrn_radiation_monochromator     graphite
_diffrn_measurement_device_type     'Nonius KappaCCD'
_diffrn_measurement_method     '\f and \w scan'
_diffrn_detector_area_resol_mean     ?
_diffrn_reflns_number     7908
_diffrn_reflns_av_R_equivalents     0.0558
_diffrn_reflns_av_sigmaI/netI     0.0747
_diffrn_reflns_theta_min     2.19
_diffrn_reflns_theta_max     25.25
_diffrn_reflns_theta_full     25.25
_diffrn_measured_fraction_theta_max     0.996
_diffrn_measured_fraction_theta_full     0.996
_diffrn_reflns_limit_h_min     -11
_diffrn_reflns_limit_h_max     11
_diffrn_reflns_limit_k_min     -12
_diffrn_reflns_limit_k_max     11
_diffrn_reflns_limit_l_min     -28
_diffrn_reflns_limit_l_max     27
_diffrn_standards_number     ?
_diffrn_standards_interval_count     ?
_diffrn_standards_interval_time     ?
_diffrn_standards_decay_%     ?
_refine_special_details
;
 Refinement of F^2^ against ALL reflections.  The weighted R-factor wR and
 goodness of fit S are based on F^2^, conventional R-factors R are based
 on F, with F set to zero for negative F^2^. The threshold expression of
 F^2^ > 2sigma(F^2^) is used only for calculating R-factors(gt) etc. and is
 not relevant to the choice of reflections for refinement.  R-factors based
 on F^2^ are statistically about twice as large as those based on F, and R-
 factors based on ALL data will be even larger.
;
_reflns_number_total     4320
_reflns_number_gt     2637
_reflns_threshold_expression     >2sigma(I)
_refine_ls_structure_factor_coef     Fsqd
_refine_ls_matrix_type     full
_refine_ls_R_factor_all     0.1175
_refine_ls_R_factor_gt     0.0647
_refine_ls_wR_factor_gt     0.1441
_refine_ls_wR_factor_ref     0.1594
_refine_ls_goodness_of_fit_ref     1.050
_refine_ls_restrained_S_all     1.050
_refine_ls_number_reflns     4320
_refine_ls_number_parameters     269
_refine_ls_number_restraints     0
_refine_ls_hydrogen_treatment     mixed
_refine_ls_weighting_scheme     calc
_refine_ls_weighting_details
         'calc w=1/[\s^2^(Fo^2^)+(0.0684P)^2^+0.5097P] where P=(Fo^2^+2Fc^2^)/3'
_atom_sites_solution_hydrogens     geom
_atom_sites_solution_primary     direct
_atom_sites_solution_secondary     difmap
_refine_ls_shift/su_max     0.000
_refine_ls_shift/su_mean     0.000
_refine_diff_density_max     0.370
_refine_diff_density_min     -0.198
_refine_ls_extinction_method     none
_refine_ls_extinction_coef     ?
loop_
    _atom_type_symbol
    _atom_type_description
    _atom_type_scat_dispersion_real
    _atom_type_scat_dispersion_imag
    _atom_type_scat_source
    'C' 'C' 0.0033 0.0016
                         'International Tables Vol C Tables 4.2.6.8 and 6.1.1.4'
    'H' 'H' 0.0000 0.0000
                         'International Tables Vol C Tables 4.2.6.8 and 6.1.1.4'
    'N' 'N' 0.0061 0.0033
                         'International Tables Vol C Tables 4.2.6.8 and 6.1.1.4'
    'O' 'O' 0.0106 0.0060
                         'International Tables Vol C Tables 4.2.6.8 and 6.1.1.4'
_computing_data_collection
;
KappaCCD Server Software (Nonius, 1997)
;
_computing_cell_refinement
;
SCALEPACK (Otwinowski & Minor, 1997)
;
_computing_data_reduction
;
DENZO and SCALEPACK (Otwinowski & Minor, 1997)
;
_computing_structure_solution
;
SIR2011 (Burla <i>et al.</i>,  2012)
;
_computing_structure_refinement
;
SHELXL97 (Sheldrick, 2008)
;
_computing_molecular_graphics
;
ORTEP-3 for Windows (Farrugia, 2012) and Mercury (Macrae <i>et al.</i>,
2008)
;
_computing_publication_material
;
SHELXL97 (Sheldrick, 2008),
PLATON (Spek, 2009) and publCIF (Westrip, 2010)
;
loop_
    _atom_site_type_symbol
    _atom_site_label
    _atom_site_fract_x
    _atom_site_fract_y
    _atom_site_fract_z
    _atom_site_U_iso_or_equiv
    _atom_site_adp_type
    _atom_site_calc_flag
    _atom_site_refinement_flags
    _atom_site_occupancy
    _atom_site_symmetry_multiplicity
    _atom_site_disorder_assembly
    _atom_site_disorder_group
    O O1 -0.02258(14) 0.12729(16) 0.06523(7) 0.0422(5) Uani d . 1 1 . .
    N N1 0.18985(18) 0.21667(19) 0.07437(8) 0.0296(5) Uani d . 1 1 . .
    H H1N 0.276(2) 0.204(2) 0.0728(9) 0.036(7) Uiso d . 1 1 . .
    C C1 0.1084(3) 0.6083(3) 0.09760(13) 0.0543(8) Uani d . 1 1 . .
    H H1A 0.0660 0.6280 0.0579 0.065 Uiso calc R 1 1 . .
    H H1B 0.1171 0.6865 0.1206 0.065 Uiso calc R 1 1 . .
    C C2 0.0227(2) 0.5082(2) 0.12569(12) 0.0474(7) Uani d . 1 1 . .
    H H2A -0.0068 0.5399 0.1621 0.057 Uiso calc R 1 1 . .
    H H2B -0.0610 0.4837 0.0993 0.057 Uiso calc R 1 1 . .
    C C3 0.1236(2) 0.3969(2) 0.13719(10) 0.0346(6) Uani d . 1 1 . .
    C C4 0.1376(2) 0.3440(2) 0.07640(10) 0.0311(6) Uani d . 1 1 . .
    H H4 0.0440 0.3475 0.0529 0.037 Uiso calc R 1 1 . .
    C C5 0.2338(2) 0.4415(2) 0.05134(11) 0.0402(6) Uani d . 1 1 . .
    H H5A 0.3248 0.4039 0.0460 0.048 Uiso calc R 1 1 . .
    H H5B 0.1898 0.4752 0.0140 0.048 Uiso calc R 1 1 . .
    C C6 0.2501(2) 0.5434(2) 0.09772(11) 0.0436(7) Uani d . 1 1 . .
    H H6 0.3292 0.6024 0.0947 0.052 Uiso calc R 1 1 . .
    C C7 0.2638(2) 0.4669(2) 0.15414(10) 0.0385(6) Uani d . 1 1 . .
    C C8 0.3926(2) 0.3821(3) 0.16342(12) 0.0478(7) Uani d . 1 1 . .
    H H8A 0.3995 0.3333 0.1283 0.072 Uiso calc R 1 1 . .
    H H8B 0.3844 0.3248 0.1956 0.072 Uiso calc R 1 1 . .
    H H8C 0.4762 0.4339 0.1722 0.072 Uiso calc R 1 1 . .
    C C9 0.2675(3) 0.5485(3) 0.20856(12) 0.0583(8) Uani d . 1 1 . .
    H H9A 0.3534 0.5981 0.2135 0.087 Uiso calc R 1 1 . .
    H H9B 0.2645 0.4945 0.2423 0.087 Uiso calc R 1 1 . .
    H H9C 0.1870 0.6050 0.2046 0.087 Uiso calc R 1 1 . .
    C C10 0.0805(3) 0.3019(3) 0.17942(12) 0.0481(7) Uani d . 1 1 . .
    H H10D 0.0789 0.3419 0.2171 0.072 Uiso calc R 1 1 . .
    H H10E 0.1471 0.2323 0.1831 0.072 Uiso calc R 1 1 . .
    H H10F -0.0126 0.2700 0.1654 0.072 Uiso calc R 1 1 . .
    C C11 0.1054(2) 0.1169(2) 0.06847(9) 0.0318(6) Uani d . 1 1 . .
    C C12 0.1737(2) -0.0091(2) 0.06613(12) 0.0422(7) Uani d . 1 1 . .
    H H12A 0.1673 -0.0544 0.1022 0.063 Uiso calc R 1 1 . .
    H H12B 0.2719 0.0022 0.0610 0.063 Uiso calc R 1 1 . .
    H H12C 0.1267 -0.0574 0.0337 0.063 Uiso calc R 1 1 . .
    O O1A 0.52606(14) -0.16700(16) -0.05366(7) 0.0413(5) Uani d . 1 1 . .
    N N1A 0.31245(18) -0.08247(18) -0.07554(8) 0.0297(5) Uani d . 1 1 . .
    H H1AN 0.223(2) -0.092(2) -0.0758(9) 0.035(6) Uiso d . 1 1 . .
    C C1A 0.3751(3) 0.2963(3) -0.12778(15) 0.0615(8) Uani d . 1 1 . .
    H H1A1 0.4035 0.3332 -0.0892 0.074 Uiso calc R 1 1 . .
    H H1A2 0.3675 0.3640 -0.1570 0.074 Uiso calc R 1 1 . .
    C C2A 0.4775(2) 0.1949(2) -0.14177(13) 0.0523(8) Uani d . 1 1 . .
    H H2A1 0.5552 0.1864 -0.1102 0.063 Uiso calc R 1 1 . .
    H H2A2 0.5161 0.2145 -0.1780 0.063 Uiso calc R 1 1 . .
    C C3A 0.3881(2) 0.0737(2) -0.14821(11) 0.0396(6) Uani d . 1 1 . .
    C C4A 0.3603(2) 0.0434(2) -0.08641(10) 0.0343(6) Uani d . 1 1 . .
    H H4A 0.4474 0.0600 -0.0597 0.041 Uiso calc R 1 1 . .
    C C5A 0.2472(3) 0.1450(3) -0.07462(12) 0.0463(7) Uani d . 1 1 . .
    H H5A1 0.1567 0.1053 -0.0702 0.056 Uiso calc R 1 1 . .
    H H5A2 0.2786 0.1956 -0.0399 0.056 Uiso calc R 1 1 . .
    C C6A 0.2383(3) 0.2240(3) -0.12928(14) 0.0568(8) Uani d . 1 1 . .
    H H6A 0.1537 0.2786 -0.1354 0.068 Uiso calc R 1 1 . .
    C C7A 0.2459(2) 0.1260(3) -0.17734(11) 0.0418(7) Uani d . 1 1 . .
    C C8A 0.1271(2) 0.0305(3) -0.18521(12) 0.0530(8) Uani d . 1 1 . .
    H H8A1 0.1113 -0.0029 -0.1475 0.079 Uiso calc R 1 1 . .
    H H8A2 0.1518 -0.0383 -0.2098 0.079 Uiso calc R 1 1 . .
    H H8A3 0.0421 0.0715 -0.2033 0.079 Uiso calc R 1 1 . .
    C C9A 0.2545(3) 0.1849(4) -0.23710(14) 0.0819(11) Uani d . 1 1 . .
    H H9A1 0.1685 0.2313 -0.2495 0.123 Uiso calc R 1 1 . .
    H H9A2 0.2664 0.1184 -0.2650 0.123 Uiso calc R 1 1 . .
    H H9A3 0.3340 0.2424 -0.2347 0.123 Uiso calc R 1 1 . .
    C C10A 0.4535(3) -0.0307(3) -0.17793(12) 0.0485(7) Uani d . 1 1 . .
    H H10A 0.3955 -0.1061 -0.1779 0.073 Uiso calc R 1 1 . .
    H H10B 0.5462 -0.0483 -0.1576 0.073 Uiso calc R 1 1 . .
    H H10C 0.4618 -0.0063 -0.2178 0.073 Uiso calc R 1 1 . .
    C C11A 0.3980(2) -0.1770(2) -0.05835(9) 0.0326(6) Uani d . 1 1 . .
    C C12A 0.3303(2) -0.2983(3) -0.04552(14) 0.0577(8) Uani d . 1 1 . .
    H H12D 0.3754 -0.3321 -0.0089 0.087 Uiso calc R 1 1 . .
    H H12E 0.3397 -0.3585 -0.0765 0.087 Uiso calc R 1 1 . .
    H H12F 0.2314 -0.2838 -0.0428 0.087 Uiso calc R 1 1 . .
loop_
    _atom_site_aniso_label
    _atom_site_aniso_U_11
    _atom_site_aniso_U_22
    _atom_site_aniso_U_33
    _atom_site_aniso_U_12
    _atom_site_aniso_U_13
    _atom_site_aniso_U_23
    O1 0.0203(8) 0.0470(12) 0.0600(12) -0.0052(7) 0.0079(7) -0.0016(9)
    N1 0.0170(9) 0.0367(13) 0.0359(12) -0.0036(9) 0.0059(7) -0.0039(10)
    C1 0.0598(17) 0.0345(17) 0.067(2) 0.0022(14) 0.0014(13) 0.0058(15)
    C2 0.0429(14) 0.0350(16) 0.0646(18) 0.0079(12) 0.0082(12) -0.0045(14)
    C3 0.0343(12) 0.0313(15) 0.0397(15) -0.0006(10) 0.0107(10) 0.0004(12)
    C4 0.0247(11) 0.0325(15) 0.0356(14) -0.0007(10) 0.0023(9) 0.0018(11)
    C5 0.0426(13) 0.0387(16) 0.0396(15) -0.0083(12) 0.0064(10) 0.0103(13)
    C6 0.0446(14) 0.0321(16) 0.0540(17) -0.0119(12) 0.0059(11) 0.0012(14)
    C7 0.0433(14) 0.0356(16) 0.0362(15) -0.0025(11) 0.0028(10) -0.0070(13)
    C8 0.0377(13) 0.0527(19) 0.0494(17) -0.0031(12) -0.0083(11) -0.0073(14)
    C9 0.0698(18) 0.049(2) 0.0551(19) -0.0046(15) 0.0030(14) -0.0151(16)
    C10 0.0614(16) 0.0407(18) 0.0467(17) -0.0006(13) 0.0242(13) 0.0000(14)
    C11 0.0270(12) 0.0370(16) 0.0320(14) -0.0064(11) 0.0064(9) -0.0031(11)
    C12 0.0338(13) 0.0377(17) 0.0558(17) -0.0037(11) 0.0081(11) -0.0057(13)
    O1A 0.0206(8) 0.0514(12) 0.0522(11) 0.0030(7) 0.0057(7) 0.0043(9)
    N1A 0.0180(10) 0.0332(13) 0.0384(12) -0.0016(9) 0.0056(7) 0.0044(9)
    C1A 0.0579(17) 0.045(2) 0.084(2) -0.0083(14) 0.0174(15) -0.0010(17)
    C2A 0.0414(14) 0.0380(17) 0.078(2) -0.0099(12) 0.0102(13) 0.0029(15)
    C3A 0.0366(13) 0.0381(16) 0.0450(16) -0.0065(11) 0.0084(10) -0.0007(13)
    C4A 0.0249(11) 0.0332(15) 0.0437(15) -0.0044(10) 0.0001(9) -0.0020(12)
    C5A 0.0415(14) 0.0390(17) 0.0590(18) -0.0028(12) 0.0089(12) -0.0067(14)
    C6A 0.0408(15) 0.0461(19) 0.085(2) 0.0059(13) 0.0128(13) 0.0081(18)
    C7A 0.0384(13) 0.0450(17) 0.0410(15) -0.0032(12) 0.0016(10) 0.0135(14)
    C8A 0.0400(14) 0.064(2) 0.0507(17) -0.0095(14) -0.0097(11) 0.0142(16)
    C9A 0.079(2) 0.091(3) 0.072(2) -0.009(2) -0.0030(17) 0.040(2)
    C10A 0.0528(15) 0.0471(19) 0.0481(16) -0.0036(13) 0.0164(12) 0.0013(14)
    C11A 0.0262(12) 0.0401(16) 0.0324(14) -0.0002(11) 0.0065(9) 0.0024(12)
    C12A 0.0390(14) 0.0480(19) 0.086(2) 0.0008(13) 0.0093(13) 0.0232(17)
_geom_special_details
;
 All esds (except the esd in the dihedral angle between two l.s. planes)
 are estimated using the full covariance matrix.  The cell esds are taken
 into account individually in the estimation of esds in distances, angles
 and torsion angles; correlations between esds in cell parameters are only
 used when they are defined by crystal symmetry.  An approximate (isotropic)
 treatment of cell esds is used for estimating esds involving l.s. planes.
;
loop_
    _geom_bond_atom_site_label_1
    _geom_bond_atom_site_label_2
    _geom_bond_site_symmetry_2
    _geom_bond_distance
    _geom_bond_publ_flag
    O1 C11 . 1.237(2) ?
    N1 C11 . 1.338(3) ?
    N1 C4 . 1.451(3) ?
    N1 H1N . 0.85(2) ?
    C1 C6 . 1.536(3) ?
    C1 C2 . 1.547(4) ?
    C1 H1A . 0.9900 ?
    C1 H1B . 0.9900 ?
    C2 C3 . 1.539(3) ?
    C2 H2A . 0.9900 ?
    C2 H2B . 0.9900 ?
    C3 C10 . 1.508(3) ?
    C3 C4 . 1.550(3) ?
    C3 C7 . 1.556(3) ?
    C4 C5 . 1.557(3) ?
    C4 H4 . 1.0000 ?
    C5 C6 . 1.528(4) ?
    C5 H5A . 0.9900 ?
    C5 H5B . 0.9900 ?
    C6 C7 . 1.541(4) ?
    C6 H6 . 1.0000 ?
    C7 C8 . 1.534(3) ?
    C7 C9 . 1.537(4) ?
    C8 H8A . 0.9800 ?
    C8 H8B . 0.9800 ?
    C8 H8C . 0.9800 ?
    C9 H9A . 0.9800 ?
    C9 H9B . 0.9800 ?
    C9 H9C . 0.9800 ?
    C10 H10D . 0.9800 ?
    C10 H10E . 0.9800 ?
    C10 H10F . 0.9800 ?
    C11 C12 . 1.500(3) ?
    C12 H12A . 0.9800 ?
    C12 H12B . 0.9800 ?
    C12 H12C . 0.9800 ?
    O1A C11A . 1.236(2) ?
    N1A C11A . 1.334(3) ?
    N1A C4A . 1.452(3) ?
    N1A H1AN . 0.87(2) ?
    C1A C6A . 1.529(4) ?
    C1A C2A . 1.529(4) ?
    C1A H1A1 . 0.9900 ?
    C1A H1A2 . 0.9900 ?
    C2A C3A . 1.552(3) ?
    C2A H2A1 . 0.9900 ?
    C2A H2A2 . 0.9900 ?
    C3A C10A . 1.494(3) ?
    C3A C4A . 1.536(3) ?
    C3A C7A . 1.560(3) ?
    C4A C5A . 1.588(3) ?
    C4A H4A . 1.0000 ?
    C5A C6A . 1.523(4) ?
    C5A H5A1 . 0.9900 ?
    C5A H5A2 . 0.9900 ?
    C6A C7A . 1.542(4) ?
    C6A H6A . 1.0000 ?
    C7A C8A . 1.530(3) ?
    C7A C9A . 1.543(4) ?
    C8A H8A1 . 0.9800 ?
    C8A H8A2 . 0.9800 ?
    C8A H8A3 . 0.9800 ?
    C9A H9A1 . 0.9800 ?
    C9A H9A2 . 0.9800 ?
    C9A H9A3 . 0.9800 ?
    C10A H10A . 0.9800 ?
    C10A H10B . 0.9800 ?
    C10A H10C . 0.9800 ?
    C11A C12A . 1.497(3) ?
    C12A H12D . 0.9800 ?
    C12A H12E . 0.9800 ?
    C12A H12F . 0.9800 ?
loop_
    _geom_angle_atom_site_label_1
    _geom_angle_atom_site_label_2
    _geom_angle_atom_site_label_3
    _geom_angle_site_symmetry_1
    _geom_angle_site_symmetry_3
    _geom_angle
    _geom_angle_publ_flag
    C11 N1 C4 . . 122.38(18) ?
    C11 N1 H1N . . 117.6(16) ?
    C4 N1 H1N . . 119.6(16) ?
    C6 C1 C2 . . 102.5(2) ?
    C6 C1 H1A . . 111.3 ?
    C2 C1 H1A . . 111.3 ?
    C6 C1 H1B . . 111.3 ?
    C2 C1 H1B . . 111.3 ?
    H1A C1 H1B . . 109.2 ?
    C3 C2 C1 . . 104.02(18) ?
    C3 C2 H2A . . 111.0 ?
    C1 C2 H2A . . 111.0 ?
    C3 C2 H2B . . 111.0 ?
    C1 C2 H2B . . 111.0 ?
    H2A C2 H2B . . 109.0 ?
    C10 C3 C2 . . 114.18(18) ?
    C10 C3 C4 . . 114.7(2) ?
    C2 C3 C4 . . 104.27(19) ?
    C10 C3 C7 . . 117.3(2) ?
    C2 C3 C7 . . 100.96(19) ?
    C4 C3 C7 . . 103.54(16) ?
    N1 C4 C3 . . 116.15(19) ?
    N1 C4 C5 . . 112.55(17) ?
    C3 C4 C5 . . 103.13(18) ?
    N1 C4 H4 . . 108.2 ?
    C3 C4 H4 . . 108.2 ?
    C5 C4 H4 . . 108.2 ?
    C6 C5 C4 . . 102.74(18) ?
    C6 C5 H5A . . 111.2 ?
    C4 C5 H5A . . 111.2 ?
    C6 C5 H5B . . 111.2 ?
    C4 C5 H5B . . 111.2 ?
    H5A C5 H5B . . 109.1 ?
    C5 C6 C1 . . 107.8(2) ?
    C5 C6 C7 . . 102.8(2) ?
    C1 C6 C7 . . 102.75(19) ?
    C5 C6 H6 . . 114.1 ?
    C1 C6 H6 . . 114.1 ?
    C7 C6 H6 . . 114.1 ?
    C8 C7 C9 . . 106.4(2) ?
    C8 C7 C6 . . 114.5(2) ?
    C9 C7 C6 . . 113.5(2) ?
    C8 C7 C3 . . 114.9(2) ?
    C9 C7 C3 . . 114.28(19) ?
    C6 C7 C3 . . 93.26(18) ?
    C7 C8 H8A . . 109.5 ?
    C7 C8 H8B . . 109.5 ?
    H8A C8 H8B . . 109.5 ?
    C7 C8 H8C . . 109.5 ?
    H8A C8 H8C . . 109.5 ?
    H8B C8 H8C . . 109.5 ?
    C7 C9 H9A . . 109.5 ?
    C7 C9 H9B . . 109.5 ?
    H9A C9 H9B . . 109.5 ?
    C7 C9 H9C . . 109.5 ?
    H9A C9 H9C . . 109.5 ?
    H9B C9 H9C . . 109.5 ?
    C3 C10 H10D . . 109.5 ?
    C3 C10 H10E . . 109.5 ?
    H10D C10 H10E . . 109.5 ?
    C3 C10 H10F . . 109.5 ?
    H10D C10 H10F . . 109.5 ?
    H10E C10 H10F . . 109.5 ?
    O1 C11 N1 . . 122.0(2) ?
    O1 C11 C12 . . 121.4(2) ?
    N1 C11 C12 . . 116.64(18) ?
    C11 C12 H12A . . 109.5 ?
    C11 C12 H12B . . 109.5 ?
    H12A C12 H12B . . 109.5 ?
    C11 C12 H12C . . 109.5 ?
    H12A C12 H12C . . 109.5 ?
    H12B C12 H12C . . 109.5 ?
    C11A N1A C4A . . 123.40(18) ?
    C11A N1A H1AN . . 119.6(16) ?
    C4A N1A H1AN . . 116.4(16) ?
    C6A C1A C2A . . 102.8(2) ?
    C6A C1A H1A1 . . 111.2 ?
    C2A C1A H1A1 . . 111.2 ?
    C6A C1A H1A2 . . 111.2 ?
    C2A C1A H1A2 . . 111.2 ?
    H1A1 C1A H1A2 . . 109.1 ?
    C1A C2A C3A . . 103.87(19) ?
    C1A C2A H2A1 . . 111.0 ?
    C3A C2A H2A1 . . 111.0 ?
    C1A C2A H2A2 . . 111.0 ?
    C3A C2A H2A2 . . 111.0 ?
    H2A1 C2A H2A2 . . 109.0 ?
    C10A C3A C4A . . 114.5(2) ?
    C10A C3A C2A . . 113.63(19) ?
    C4A C3A C2A . . 104.2(2) ?
    C10A C3A C7A . . 117.7(2) ?
    C4A C3A C7A . . 103.72(17) ?
    C2A C3A C7A . . 101.3(2) ?
    N1A C4A C3A . . 117.1(2) ?
    N1A C4A C5A . . 110.91(17) ?
    C3A C4A C5A . . 103.01(19) ?
    N1A C4A H4A . . 108.5 ?
    C3A C4A H4A . . 108.5 ?
    C5A C4A H4A . . 108.5 ?
    C6A C5A C4A . . 101.5(2) ?
    C6A C5A H5A1 . . 111.5 ?
    C4A C5A H5A1 . . 111.5 ?
    C6A C5A H5A2 . . 111.5 ?
    C4A C5A H5A2 . . 111.5 ?
    H5A1 C5A H5A2 . . 109.3 ?
    C5A C6A C1A . . 107.5(2) ?
    C5A C6A C7A . . 103.5(2) ?
    C1A C6A C7A . . 103.8(2) ?
    C5A C6A H6A . . 113.7 ?
    C1A C6A H6A . . 113.7 ?
    C7A C6A H6A . . 113.7 ?
    C8A C7A C6A . . 115.7(2) ?
    C8A C7A C9A . . 106.6(2) ?
    C6A C7A C9A . . 113.4(3) ?
    C8A C7A C3A . . 115.1(2) ?
    C6A C7A C3A . . 92.51(19) ?
    C9A C7A C3A . . 113.3(2) ?
    C7A C8A H8A1 . . 109.5 ?
    C7A C8A H8A2 . . 109.5 ?
    H8A1 C8A H8A2 . . 109.5 ?
    C7A C8A H8A3 . . 109.5 ?
    H8A1 C8A H8A3 . . 109.5 ?
    H8A2 C8A H8A3 . . 109.5 ?
    C7A C9A H9A1 . . 109.5 ?
    C7A C9A H9A2 . . 109.5 ?
    H9A1 C9A H9A2 . . 109.5 ?
    C7A C9A H9A3 . . 109.5 ?
    H9A1 C9A H9A3 . . 109.5 ?
    H9A2 C9A H9A3 . . 109.5 ?
    C3A C10A H10A . . 109.5 ?
    C3A C10A H10B . . 109.5 ?
    H10A C10A H10B . . 109.5 ?
    C3A C10A H10C . . 109.5 ?
    H10A C10A H10C . . 109.5 ?
    H10B C10A H10C . . 109.5 ?
    O1A C11A N1A . . 122.7(2) ?
    O1A C11A C12A . . 121.1(2) ?
    N1A C11A C12A . . 116.19(19) ?
    C11A C12A H12D . . 109.5 ?
    C11A C12A H12E . . 109.5 ?
    H12D C12A H12E . . 109.5 ?
    C11A C12A H12F . . 109.5 ?
    H12D C12A H12F . . 109.5 ?
    H12E C12A H12F . . 109.5 ?
loop_
    _geom_torsion_atom_site_label_1
    _geom_torsion_atom_site_label_2
    _geom_torsion_atom_site_label_3
    _geom_torsion_atom_site_label_4
    _geom_torsion_site_symmetry_1
    _geom_torsion_site_symmetry_2
    _geom_torsion_site_symmetry_3
    _geom_torsion_site_symmetry_4
    _geom_torsion
    _geom_torsion_publ_flag
    C6 C1 C2 C3 . . . . -1.4(3) ?
    C1 C2 C3 C10 . . . . 163.3(2) ?
    C1 C2 C3 C4 . . . . -70.7(2) ?
    C1 C2 C3 C7 . . . . 36.5(2) ?
    C11 N1 C4 C3 . . . . 91.9(2) ?
    C11 N1 C4 C5 . . . . -149.5(2) ?
    C10 C3 C4 N1 . . . . -35.4(3) ?
    C2 C3 C4 N1 . . . . -161.05(18) ?
    C7 C3 C4 N1 . . . . 93.7(2) ?
    C10 C3 C4 C5 . . . . -159.00(19) ?
    C2 C3 C4 C5 . . . . 75.4(2) ?
    C7 C3 C4 C5 . . . . -29.9(2) ?
    N1 C4 C5 C6 . . . . -131.5(2) ?
    C3 C4 C5 C6 . . . . -5.6(2) ?
    C4 C5 C6 C1 . . . . -68.3(2) ?
    C4 C5 C6 C7 . . . . 39.7(2) ?
    C2 C1 C6 C5 . . . . 73.3(2) ?
    C2 C1 C6 C7 . . . . -34.8(3) ?
    C5 C6 C7 C8 . . . . 63.2(2) ?
    C1 C6 C7 C8 . . . . 175.1(2) ?
    C5 C6 C7 C9 . . . . -174.4(2) ?
    C1 C6 C7 C9 . . . . -62.5(3) ?
    C5 C6 C7 C3 . . . . -56.1(2) ?
    C1 C6 C7 C3 . . . . 55.8(2) ?
    C10 C3 C7 C8 . . . . 60.6(3) ?
    C2 C3 C7 C8 . . . . -174.6(2) ?
    C4 C3 C7 C8 . . . . -66.9(2) ?
    C10 C3 C7 C9 . . . . -62.8(3) ?
    C2 C3 C7 C9 . . . . 62.0(3) ?
    C4 C3 C7 C9 . . . . 169.7(2) ?
    C10 C3 C7 C6 . . . . 179.6(2) ?
    C2 C3 C7 C6 . . . . -55.7(2) ?
    C4 C3 C7 C6 . . . . 52.0(2) ?
    C4 N1 C11 O1 . . . . -1.1(3) ?
    C4 N1 C11 C12 . . . . 179.1(2) ?
    C6A C1A C2A C3A . . . . -1.5(3) ?
    C1A C2A C3A C10A . . . . 163.7(2) ?
    C1A C2A C3A C4A . . . . -71.1(2) ?
    C1A C2A C3A C7A . . . . 36.4(3) ?
    C11A N1A C4A C3A . . . . 91.2(3) ?
    C11A N1A C4A C5A . . . . -151.0(2) ?
    C10A C3A C4A N1A . . . . -38.7(3) ?
    C2A C3A C4A N1A . . . . -163.36(18) ?
    C7A C3A C4A N1A . . . . 91.0(2) ?
    C10A C3A C4A C5A . . . . -160.7(2) ?
    C2A C3A C4A C5A . . . . 74.6(2) ?
    C7A C3A C4A C5A . . . . -31.1(2) ?
    N1A C4A C5A C6A . . . . -131.0(2) ?
    C3A C4A C5A C6A . . . . -4.9(2) ?
    C4A C5A C6A C1A . . . . -69.5(3) ?
    C4A C5A C6A C7A . . . . 39.9(2) ?
    C2A C1A C6A C5A . . . . 74.5(3) ?
    C2A C1A C6A C7A . . . . -34.7(3) ?
    C5A C6A C7A C8A . . . . 62.4(3) ?
    C1A C6A C7A C8A . . . . 174.6(2) ?
    C5A C6A C7A C9A . . . . -173.9(2) ?
    C1A C6A C7A C9A . . . . -61.7(3) ?
    C5A C6A C7A C3A . . . . -57.1(2) ?
    C1A C6A C7A C3A . . . . 55.1(2) ?
    C10A C3A C7A C8A . . . . 60.7(3) ?
    C4A C3A C7A C8A . . . . -66.9(3) ?
    C2A C3A C7A C8A . . . . -174.8(2) ?
    C10A C3A C7A C6A . . . . -179.3(2) ?
    C4A C3A C7A C6A . . . . 53.1(2) ?
    C2A C3A C7A C6A . . . . -54.7(2) ?
    C10A C3A C7A C9A . . . . -62.4(3) ?
    C4A C3A C7A C9A . . . . 170.0(2) ?
    C2A C3A C7A C9A . . . . 62.1(3) ?
    C4A N1A C11A O1A . . . . -4.6(3) ?
    C4A N1A C11A C12A . . . . 176.2(2) ?
loop_
    _geom_hbond_atom_site_label_D
    _geom_hbond_atom_site_label_H
    _geom_hbond_atom_site_label_A
    _geom_hbond_site_symmetry_A
    _geom_hbond_distance_DH
    _geom_hbond_distance_HA
    _geom_hbond_distance_DA
    _geom_hbond_angle_DHA
    N1 H1N O1A 3_655 0.85(2) 2.06(2) 2.900(2) 170(2)
    N1A H1AN O1 3 0.87(2) 2.03(2) 2.886(2) 172(2)
    C8A H8A1 O1 3 0.98 2.57 3.524(3) 165
    C12 H12C O1 3 0.98 2.52 3.468(3) 164
_iucr_refine_instructions_details
;
TITL 1         P 21/C       R   0.09  NEW: P21/N
CELL  0.71073  9.68200 10.65400 23.36760 90.00000 97.18400 90.00000
ZERR 8  0.00060  0.00030  0.00070  0.00000  0.01000  0.00000
LATT 1
SYMM -X+ 0.50000, Y+ 0.50000, -Z+ 0.50000
SFAC C H N O
UNIT 96 168 8 8
TEMP -100
L.S. 9
FMAP 2
PLAN 10
ACTA
BOND $H
CONF
OMIT 0 50.5
OMIT  0   1   1
HTAB
EQIV $1 -X+1, -Y, -Z
HTAB N1 O1A_$1
HTAB C12 O1A_$1
EQIV $2 -X, -Y, -Z
HTAB C12 O1_$2
HTAB N1A O1_$2
HTAB C12A O1_$2
WGHT    0.068400    0.509700
FVAR       0.44631
O1    4   -0.022576    0.127287    0.065234    11.00000    0.02029    0.04704 =
         0.06002   -0.00157    0.00793   -0.00523
N1    3    0.189855    0.216674    0.074372    11.00000    0.01702    0.03669 =
         0.03588   -0.00393    0.00589   -0.00358
H1N   2    0.276277    0.204352    0.072845    11.00000    0.03569
C1    1    0.108414    0.608286    0.097601    11.00000    0.05982    0.03455 =
         0.06683    0.00576    0.00141    0.00217
AFIX  23
H1A   2    0.066008    0.628025    0.057854    11.00000   -1.20000
H1B   2    0.117100    0.686504    0.120643    11.00000   -1.20000
AFIX   0
C2    1    0.022655    0.508229    0.125693    11.00000    0.04290    0.03495 =
         0.06462   -0.00453    0.00821    0.00789
AFIX  23
H2A   2   -0.006821    0.539898    0.162108    11.00000   -1.20000
H2B   2   -0.060966    0.483707    0.099264    11.00000   -1.20000
AFIX   0
C3    1    0.123587    0.396943    0.137192    11.00000    0.03429    0.03133 =
         0.03967    0.00038    0.01072   -0.00059
C4    1    0.137572    0.344041    0.076395    11.00000    0.02467    0.03254 =
         0.03557    0.00175    0.00228   -0.00065
AFIX  13
H4    2    0.043951    0.347519    0.052898    11.00000   -1.20000
AFIX   0
C5    1    0.233790    0.441465    0.051340    11.00000    0.04260    0.03874 =
         0.03958    0.01029    0.00637   -0.00826
AFIX  23
H5A   2    0.324826    0.403905    0.046001    11.00000   -1.20000
H5B   2    0.189756    0.475241    0.013986    11.00000   -1.20000
AFIX   0
C6    1    0.250095    0.543383    0.097721    11.00000    0.04455    0.03206 =
         0.05397    0.00118    0.00587   -0.01193
AFIX  13
H6    2    0.329174    0.602387    0.094687    11.00000   -1.20000
AFIX   0
C7    1    0.263754    0.466899    0.154136    11.00000    0.04327    0.03562 =
         0.03617   -0.00697    0.00284   -0.00247
C8    1    0.392560    0.382053    0.163424    11.00000    0.03766    0.05272 =
         0.04942   -0.00727   -0.00833   -0.00313
AFIX 137
H8A   2    0.399465    0.333305    0.128330    11.00000   -1.50000
H8B   2    0.384376    0.324772    0.195641    11.00000   -1.50000
H8C   2    0.476150    0.433862    0.172235    11.00000   -1.50000
AFIX   0
C9    1    0.267501    0.548517    0.208559    11.00000    0.06979    0.04867 =
         0.05507   -0.01505    0.00298   -0.00461
AFIX 137
H9A   2    0.353424    0.598100    0.213454    11.00000   -1.50000
H9B   2    0.264463    0.494457    0.242310    11.00000   -1.50000
H9C   2    0.187004    0.605026    0.204607    11.00000   -1.50000
AFIX   0
C10   1    0.080473    0.301941    0.179416    11.00000    0.06145    0.04067 =
         0.04672    0.00001    0.02416   -0.00058
AFIX 137
H10D  2    0.078893    0.341871    0.217109    11.00000   -1.50000
H10E  2    0.147072    0.232263    0.183127    11.00000   -1.50000
H10F  2   -0.012558    0.269967    0.165443    11.00000   -1.50000
AFIX   0
C11   1    0.105425    0.116868    0.068474    11.00000    0.02697    0.03702 =
         0.03204   -0.00311    0.00639   -0.00636
C12   1    0.173747   -0.009118    0.066130    11.00000    0.03381    0.03769 =
         0.05576   -0.00571    0.00805   -0.00366
AFIX 137
H12A  2    0.167252   -0.054434    0.102192    11.00000   -1.50000
H12B  2    0.271892    0.002173    0.060990    11.00000   -1.50000
H12C  2    0.126721   -0.057380    0.033678    11.00000   -1.50000
AFIX   0
O1A   4    0.526063   -0.167003   -0.053655    11.00000    0.02060    0.05140 =
         0.05220    0.00431    0.00565    0.00299
N1A   3    0.312450   -0.082466   -0.075535    11.00000    0.01798    0.03319 =
         0.03836    0.00444    0.00560   -0.00159
H1AN  2    0.223453   -0.091895   -0.075826    11.00000    0.03547
C1A   1    0.375103    0.296336   -0.127784    11.00000    0.05794    0.04480 =
         0.08390   -0.00101    0.01745   -0.00828
AFIX  23
H1A1  2    0.403454    0.333212   -0.089215    11.00000   -1.20000
H1A2  2    0.367470    0.364033   -0.157032    11.00000   -1.20000
AFIX   0
C2A   1    0.477508    0.194939   -0.141770    11.00000    0.04138    0.03802 =
         0.07823    0.00291    0.01020   -0.00990
AFIX  23
H2A1  2    0.555164    0.186354   -0.110169    11.00000   -1.20000
H2A2  2    0.516078    0.214522   -0.178031    11.00000   -1.20000
AFIX   0
C3A   1    0.388053    0.073749   -0.148209    11.00000    0.03664    0.03812 =
         0.04503   -0.00068    0.00841   -0.00646
C4A   1    0.360339    0.043418   -0.086405    11.00000    0.02489    0.03317 =
         0.04367   -0.00196    0.00014   -0.00443
AFIX  13
H4A   2    0.447406    0.060026   -0.059691    11.00000   -1.20000
AFIX   0
C5A   1    0.247243    0.144969   -0.074620    11.00000    0.04154    0.03901 =
         0.05895   -0.00673    0.00890   -0.00280
AFIX  23
H5A1  2    0.156742    0.105298   -0.070162    11.00000   -1.20000
H5A2  2    0.278575    0.195562   -0.039876    11.00000   -1.20000
AFIX   0
C6A   1    0.238296    0.224033   -0.129283    11.00000    0.04075    0.04611 =
         0.08493    0.00812    0.01284    0.00587
AFIX  13
H6A   2    0.153714    0.278612   -0.135443    11.00000   -1.20000
AFIX   0
C7A   1    0.245913    0.126017   -0.177341    11.00000    0.03845    0.04503 =
         0.04099    0.01345    0.00163   -0.00323
C8A   1    0.127121    0.030489   -0.185208    11.00000    0.04000    0.06433 =
         0.05069    0.01425   -0.00972   -0.00948
AFIX 137
H8A1  2    0.111281   -0.002900   -0.147498    11.00000   -1.50000
H8A2  2    0.151837   -0.038344   -0.209825    11.00000   -1.50000
H8A3  2    0.042134    0.071507   -0.203343    11.00000   -1.50000
AFIX   0
C9A   1    0.254485    0.184874   -0.237105    11.00000    0.07932    0.09124 =
         0.07187    0.03967   -0.00305   -0.00911
AFIX 137
H9A1  2    0.168541    0.231252   -0.249528    11.00000   -1.50000
H9A2  2    0.266375    0.118366   -0.265045    11.00000   -1.50000
H9A3  2    0.333983    0.242398   -0.234710    11.00000   -1.50000
AFIX   0
C10A  1    0.453515   -0.030718   -0.177928    11.00000    0.05281    0.04706 =
         0.04813    0.00135    0.01640   -0.00356
AFIX 137
H10A  2    0.395466   -0.106069   -0.177908    11.00000   -1.50000
H10B  2    0.546230   -0.048350   -0.157582    11.00000   -1.50000
H10C  2    0.461779   -0.006250   -0.217784    11.00000   -1.50000
AFIX   0
C11A  1    0.398011   -0.177023   -0.058352    11.00000    0.02618    0.04006 =
         0.03238    0.00241    0.00652   -0.00017
C12A  1    0.330266   -0.298330   -0.045518    11.00000    0.03898    0.04799 =
         0.08649    0.02315    0.00925    0.00078
AFIX 137
H12D  2    0.375403   -0.332083   -0.008861    11.00000   -1.50000
H12E  2    0.339678   -0.358512   -0.076510    11.00000   -1.50000
H12F  2    0.231355   -0.283831   -0.042778    11.00000   -1.50000
HKLF 4 1  1.0000  0.0000  1.0000  0.0000  1.0000  0.0000 -1.0000  0.0000  0.0000
REM  1         P 21/C       R   0.09  NEW: P21/N
REM R1 =  0.0647 for   2637 Fo > 4sig(Fo)  and  0.1175 for all   4320 data
REM    269 parameters refined using      0 restraints
END
WGHT      0.0684      0.5080
REM Highest difference peak  0.370,  deepest hole -0.198,  1-sigma level  0.041
Q1    1   0.3825  0.1041 -0.1994  11.00000  0.05    0.37
Q2    1   0.3005  0.1320 -0.1167  11.00000  0.05    0.36
Q3    1   0.1613  0.2379 -0.2096  11.00000  0.05    0.35
Q4    1   0.4573  0.2162 -0.1851  11.00000  0.05    0.28
Q5    1   0.3862 -0.3787 -0.0402  11.00000  0.05    0.19
Q6    1   0.0986 -0.0350 -0.1563  11.00000  0.05    0.16
Q7    1  -0.0773  0.2190  0.0707  11.00000  0.05    0.15
Q8    1   0.0387  0.0915 -0.1761  11.00000  0.05    0.15
Q9    1   0.0389  0.3209  0.0621  11.00000  0.05    0.15
Q10   1   0.2723 -0.3170 -0.0756  11.00000  0.05    0.14
;
data_2
_audit_creation_method     SHELXL-97
_database_code_depnum_ccdc_archive     'CCDC 1420761'
_chemical_name_systematic
;\
(+-)-2-Chloro-<i>N</i>-[(1<i>RS</i>,2<i>RS</i>,4<i>RS</i>)-1,7,7-\
trimethylbicyclo[2.2.1]heptan-2-yl]acetamide
;
_chemical_name_common     ?
_chemical_formula_moiety     'C12 H20 Cl N O'
_chemical_formula_sum     'C12 H20 Cl N O'
_chemical_formula_iupac     'C12 H20 Cl N O'
_chemical_formula_weight     229.74
_chemical_melting_point     ?
_symmetry_cell_setting     orthorhombic
_symmetry_space_group_name_H-M     'P c a b'
_symmetry_space_group_name_Hall     '-P 2bc 2ac '
loop_
    _symmetry_equiv_pos_as_xyz
    'x, y, z'
    '-x, -y+1/2, z+1/2'
    'x+1/2, -y, -z+1/2'
    '-x+1/2, y+1/2, -z'
    '-x, -y, -z'
    'x, y-1/2, -z-1/2'
    '-x-1/2, y, z-1/2'
    'x-1/2, -y-1/2, z'
_cell_length_a     9.6852(2)
_cell_length_b     10.7589(3)
_cell_length_c     23.7261(8)
_cell_angle_alpha     90.00
_cell_angle_beta     90.00
_cell_angle_gamma     90.00
_cell_volume     2472.31(12)
_cell_formula_units_Z     8
_cell_measurement_reflns_used     24915
_cell_measurement_theta_min     0.998
_cell_measurement_theta_max     30.034
_cell_measurement_temperature     173(2)
_exptl_crystal_description     'plate'
_exptl_crystal_colour     'colorless'
_exptl_crystal_size_max     0.35
_exptl_crystal_size_mid     0.10
_exptl_crystal_size_min     0.09
_exptl_crystal_density_diffrn     1.234
_exptl_crystal_density_meas     ?
_exptl_crystal_density_method     'not measured'
_exptl_crystal_F_000     992
_exptl_absorpt_coefficient_mu     0.285
_exptl_absorpt_correction_type     none
_exptl_absorpt_process_details     ?
_exptl_absorpt_correction_T_min     ?
_exptl_absorpt_correction_T_max     ?
_exptl_special_details     ?
_diffrn_ambient_temperature     173(2)
_diffrn_radiation_type     MoK\a
_diffrn_radiation_wavelength     0.71073
_diffrn_radiation_source     'fine-focus sealed tube'
_diffrn_radiation_monochromator     graphite
_diffrn_measurement_device_type     'Nonius KappaCCD'
_diffrn_measurement_method     '\f and \w scan'
_diffrn_detector_area_resol_mean     ?
_diffrn_reflns_number     6757
_diffrn_reflns_av_R_equivalents     0.0966
_diffrn_reflns_av_sigmaI/netI     0.1021
_diffrn_reflns_theta_min     2.56
_diffrn_reflns_theta_max     30.04
_diffrn_reflns_theta_full     30.04
_diffrn_measured_fraction_theta_max     0.999
_diffrn_measured_fraction_theta_full     0.999
_diffrn_reflns_limit_h_min     -13
_diffrn_reflns_limit_h_max     13
_diffrn_reflns_limit_k_min     -15
_diffrn_reflns_limit_k_max     15
_diffrn_reflns_limit_l_min     -33
_diffrn_reflns_limit_l_max     33
_diffrn_standards_number     ?
_diffrn_standards_interval_count     ?
_diffrn_standards_interval_time     ?
_diffrn_standards_decay_%     ?
_refine_special_details
;
Refinement of <i>F</i>^2^ against ALL reflections. The weighted <i>R</i>-factor
<i>wR</i> and goodness of fit <i>S</i> are based on <i>F</i>^2^, conventional
<i>R</i>-factors <i>R</i> are based on <i>F</i>, with <i>F</i> set to zero for
negative <i>F</i>^2^. The threshold expression of <i>F</i>^2^ >
\s(<i>F</i>^2^) is used only for calculating <i>R</i>-factors(gt) <i>etc</i>.
and is not relevant to the choice of reflections for refinement.
<i>R</i>-factors based on <i>F</i>^2^ are statistically about twice as large
as those based on <i>F</i>, and <i>R</i>- factors based on ALL data will be
even larger.
;
_reflns_number_total     3611
_reflns_number_gt     1854
_reflns_threshold_expression     >2sigma(I)
_refine_ls_structure_factor_coef     Fsqd
_refine_ls_matrix_type     full
_refine_ls_R_factor_all     0.1575
_refine_ls_R_factor_gt     0.0726
_refine_ls_wR_factor_gt     0.1335
_refine_ls_wR_factor_ref     0.1596
_refine_ls_goodness_of_fit_ref     1.021
_refine_ls_restrained_S_all     1.021
_refine_ls_number_reflns     3611
_refine_ls_number_parameters     143
_refine_ls_number_restraints     0
_refine_ls_hydrogen_treatment     mixed
_refine_ls_weighting_scheme     calc
_refine_ls_weighting_details
         'calc w=1/[\s^2^(Fo^2^)+(0.0497P)^2^+1.7639P] where P=(Fo^2^+2Fc^2^)/3'
_atom_sites_solution_hydrogens     geom
_atom_sites_solution_primary     direct
_atom_sites_solution_secondary     difmap
_refine_ls_shift/su_max     0.000
_refine_ls_shift/su_mean     0.000
_refine_diff_density_max     0.505
_refine_diff_density_min     -0.380
_refine_ls_extinction_method     none
_refine_ls_extinction_coef     ?
loop_
    _atom_type_symbol
    _atom_type_description
    _atom_type_scat_dispersion_real
    _atom_type_scat_dispersion_imag
    _atom_type_scat_source
    'C' 'C' 0.0033 0.0016
                         'International Tables Vol C Tables 4.2.6.8 and 6.1.1.4'
    'H' 'H' 0.0000 0.0000
                         'International Tables Vol C Tables 4.2.6.8 and 6.1.1.4'
    'N' 'N' 0.0061 0.0033
                         'International Tables Vol C Tables 4.2.6.8 and 6.1.1.4'
    'O' 'O' 0.0106 0.0060
                         'International Tables Vol C Tables 4.2.6.8 and 6.1.1.4'
    'Cl' 'Cl' 0.1484 0.1585
                         'International Tables Vol C Tables 4.2.6.8 and 6.1.1.4'
_computing_data_collection
;
KappaCCD Server Software (Nonius, 1997)
;
_computing_cell_refinement
;
SCALEPACK (Otwinowski & Minor, 1997)
;
_computing_data_reduction
;
DENZO and SCALEPACK (Otwinowski & Minor, 1997)
;
_computing_structure_solution
;
SIR2011 (Burla <i>et al.</i>,  2012)
;
_computing_structure_refinement
;
SHELXL97 (Sheldrick, 2008)
;
_computing_molecular_graphics
;
ORTEP-3 for Windows (Farrugia, 2012) and Mercury (Macrae <i>et al.</i>,
2008)
;
_computing_publication_material
;
SHELXL97 (Sheldrick, 2008),
PLATON (Spek, 2009) and publCIF (Westrip, 2010)
;
loop_
    _atom_site_type_symbol
    _atom_site_label
    _atom_site_fract_x
    _atom_site_fract_y
    _atom_site_fract_z
    _atom_site_U_iso_or_equiv
    _atom_site_adp_type
    _atom_site_calc_flag
    _atom_site_refinement_flags
    _atom_site_occupancy
    _atom_site_symmetry_multiplicity
    _atom_site_disorder_assembly
    _atom_site_disorder_group
    Cl Cl1 0.83924(7) 1.01572(7) 0.43765(4) 0.0460(3) Uani d . 1 1 . .
    O O1 0.68852(15) 0.76668(17) 0.44335(8) 0.0326(5) Uani d . 1 1 . .
    N N1 0.8914(2) 0.6671(2) 0.42922(10) 0.0241(5) Uani d . 1 1 . .
    H H1 0.972(3) 0.673(2) 0.4329(11) 0.026(8) Uiso d . 1 1 . .
    C C1 0.7790(3) 0.3051(3) 0.36991(15) 0.0436(8) Uani d . 1 1 . .
    H H1A 0.7757 0.2399 0.3417 0.052 Uiso calc R 1 1 . .
    H H1B 0.7467 0.2723 0.4056 0.052 Uiso calc R 1 1 . .
    C C2 0.6933(3) 0.4183(3) 0.35161(14) 0.0377(7) Uani d . 1 1 . .
    H H2A 0.6194 0.4345 0.3782 0.045 Uiso calc R 1 1 . .
    H H2B 0.6539 0.4055 0.3145 0.045 Uiso calc R 1 1 . .
    C C3 0.7980(2) 0.5264(2) 0.35096(12) 0.0292(6) Uani d . 1 1 . .
    C C4 0.8313(2) 0.5475(2) 0.41407(11) 0.0260(6) Uani d . 1 1 . .
    H H4 0.7456 0.5373 0.4355 0.031 Uiso calc R 1 1 . .
    C C5 0.9296(3) 0.4360(2) 0.42903(13) 0.0332(7) Uani d . 1 1 . .
    H H5A 1.0224 0.4647 0.4373 0.040 Uiso calc R 1 1 . .
    H H5B 0.8950 0.3891 0.4609 0.040 Uiso calc R 1 1 . .
    C C6 0.9261(3) 0.3591(3) 0.37543(15) 0.0409(8) Uani d . 1 1 . .
    H H6 0.9999 0.2970 0.3727 0.049 Uiso calc R 1 1 . .
    C C7 0.9285(3) 0.4580(3) 0.32796(12) 0.0321(7) Uani d . 1 1 . .
    C C8 1.0598(3) 0.5389(3) 0.32675(14) 0.0435(8) Uani d . 1 1 . .
    H H8A 1.1362 0.4900 0.3136 0.065 Uiso calc R 1 1 . .
    H H8B 1.0792 0.5688 0.3640 0.065 Uiso calc R 1 1 . .
    H H8C 1.0458 0.6082 0.3019 0.065 Uiso calc R 1 1 . .
    C C9 0.9126(4) 0.4040(4) 0.26906(16) 0.0626(11) Uani d . 1 1 . .
    H H9A 0.9126 0.4701 0.2419 0.094 Uiso calc R 1 1 . .
    H H9B 0.8271 0.3592 0.2667 0.094 Uiso calc R 1 1 . .
    H H9C 0.9880 0.3486 0.2614 0.094 Uiso calc R 1 1 . .
    C C10 0.7496(3) 0.6398(3) 0.31989(14) 0.0427(8) Uani d . 1 1 . .
    H H10A 0.7357 0.6197 0.2809 0.064 Uiso calc R 1 1 . .
    H H10B 0.8179 0.7042 0.3230 0.064 Uiso calc R 1 1 . .
    H H10C 0.6642 0.6682 0.3359 0.064 Uiso calc R 1 1 . .
    C C11 0.8159(2) 0.7647(2) 0.44464(11) 0.0239(6) Uani d . 1 1 . .
    C C12 0.8982(2) 0.8735(2) 0.46654(14) 0.0324(7) Uani d . 1 1 . .
    H H12A 0.9947 0.8620 0.4571 0.039 Uiso calc R 1 1 . .
    H H12B 0.8906 0.8767 0.5073 0.039 Uiso calc R 1 1 . .
loop_
    _atom_site_aniso_label
    _atom_site_aniso_U_11
    _atom_site_aniso_U_22
    _atom_site_aniso_U_33
    _atom_site_aniso_U_12
    _atom_site_aniso_U_13
    _atom_site_aniso_U_23
    Cl1 0.0364(4) 0.0305(4) 0.0711(6) -0.0062(3) -0.0118(4) 0.0006(4)
    O1 0.0136(8) 0.0345(10) 0.0499(13) 0.0001(7) -0.0002(8) -0.0073(10)
    N1 0.0120(10) 0.0280(11) 0.0323(14) -0.0021(8) -0.0006(9) -0.0028(10)
    C1 0.0349(15) 0.0323(15) 0.063(2) -0.0059(12) -0.0009(15) -0.0040(16)
    C2 0.0213(13) 0.0361(16) 0.056(2) -0.0064(11) 0.0011(12) -0.0065(15)
    C3 0.0238(12) 0.0276(14) 0.0363(17) -0.0023(10) -0.0014(11) -0.0005(13)
    C4 0.0203(12) 0.0248(13) 0.0329(16) -0.0026(10) 0.0057(11) 0.0000(11)
    C5 0.0273(13) 0.0285(13) 0.0439(18) 0.0001(11) 0.0000(12) 0.0083(14)
    C6 0.0261(14) 0.0277(15) 0.069(2) 0.0058(11) -0.0011(14) -0.0065(15)
    C7 0.0247(13) 0.0378(16) 0.0338(17) -0.0059(11) 0.0055(11) -0.0111(14)
    C8 0.0324(15) 0.054(2) 0.0442(19) -0.0137(14) 0.0148(14) -0.0130(16)
    C9 0.0484(19) 0.078(3) 0.062(3) -0.0176(18) 0.0151(17) -0.035(2)
    C10 0.0449(17) 0.0419(17) 0.0412(19) 0.0003(15) -0.0156(14) -0.0008(15)
    C11 0.0161(11) 0.0268(13) 0.0289(15) -0.0006(9) -0.0008(10) -0.0028(12)
    C12 0.0180(12) 0.0304(14) 0.0488(19) 0.0023(10) -0.0066(12) -0.0108(14)
_geom_special_details
;
All e.s.d.'s (except the e.s.d. in the dihedral angle between two l.s. planes)
are estimated using the full covariance matrix. The cell e.s.d.'s are taken
into account individually in the estimation of e.s.d.'s in distances, angles
and torsion angles; correlations between e.s.d.'s in cell parameters are only
used when they are defined by crystal symmetry. An approximate (isotropic)
treatment of cell e.s.d.'s is used for estimating e.s.d.'s involving l.s.
planes.
;
loop_
    _geom_bond_atom_site_label_1
    _geom_bond_atom_site_label_2
    _geom_bond_site_symmetry_2
    _geom_bond_distance
    _geom_bond_publ_flag
    Cl1 C12 . 1.771(3) ?
    O1 C11 . 1.235(3) ?
    N1 C11 . 1.331(3) ?
    N1 C4 . 1.457(3) ?
    N1 H1 . 0.78(3) ?
    C1 C2 . 1.536(4) ?
    C1 C6 . 1.544(4) ?
    C1 H1A . 0.9700 ?
    C1 H1B . 0.9700 ?
    C2 C3 . 1.543(4) ?
    C2 H2A . 0.9700 ?
    C2 H2B . 0.9700 ?
    C3 C10 . 1.501(4) ?
    C3 C4 . 1.548(4) ?
    C3 C7 . 1.561(4) ?
    C4 C5 . 1.573(4) ?
    C4 H4 . 0.9800 ?
    C5 C6 . 1.517(4) ?
    C5 H5A . 0.9700 ?
    C5 H5B . 0.9700 ?
    C6 C7 . 1.550(4) ?
    C6 H6 . 0.9800 ?
    C7 C9 . 1.522(4) ?
    C7 C8 . 1.541(4) ?
    C8 H8A . 0.9600 ?
    C8 H8B . 0.9600 ?
    C8 H8C . 0.9600 ?
    C9 H9A . 0.9600 ?
    C9 H9B . 0.9600 ?
    C9 H9C . 0.9600 ?
    C10 H10A . 0.9600 ?
    C10 H10B . 0.9600 ?
    C10 H10C . 0.9600 ?
    C11 C12 . 1.508(3) ?
    C12 H12A . 0.9700 ?
    C12 H12B . 0.9700 ?
loop_
    _geom_angle_atom_site_label_1
    _geom_angle_atom_site_label_2
    _geom_angle_atom_site_label_3
    _geom_angle_site_symmetry_1
    _geom_angle_site_symmetry_3
    _geom_angle
    _geom_angle_publ_flag
    C11 N1 C4 . . 123.0(2) ?
    C11 N1 H1 . . 117(2) ?
    C4 N1 H1 . . 119(2) ?
    C2 C1 C6 . . 102.9(2) ?
    C2 C1 H1A . . 111.2 ?
    C6 C1 H1A . . 111.2 ?
    C2 C1 H1B . . 111.2 ?
    C6 C1 H1B . . 111.2 ?
    H1A C1 H1B . . 109.1 ?
    C1 C2 C3 . . 104.2(2) ?
    C1 C2 H2A . . 110.9 ?
    C3 C2 H2A . . 110.9 ?
    C1 C2 H2B . . 110.9 ?
    C3 C2 H2B . . 110.9 ?
    H2A C2 H2B . . 108.9 ?
    C10 C3 C2 . . 114.3(2) ?
    C10 C3 C4 . . 114.9(2) ?
    C2 C3 C4 . . 103.7(2) ?
    C10 C3 C7 . . 117.7(2) ?
    C2 C3 C7 . . 100.4(2) ?
    C4 C3 C7 . . 103.8(2) ?
    N1 C4 C3 . . 116.8(2) ?
    N1 C4 C5 . . 112.1(2) ?
    C3 C4 C5 . . 103.4(2) ?
    N1 C4 H4 . . 108.0 ?
    C3 C4 H4 . . 108.0 ?
    C5 C4 H4 . . 108.0 ?
    C6 C5 C4 . . 102.3(2) ?
    C6 C5 H5A . . 111.3 ?
    C4 C5 H5A . . 111.3 ?
    C6 C5 H5B . . 111.3 ?
    C4 C5 H5B . . 111.3 ?
    H5A C5 H5B . . 109.2 ?
    C5 C6 C1 . . 107.3(2) ?
    C5 C6 C7 . . 103.6(2) ?
    C1 C6 C7 . . 102.1(2) ?
    C5 C6 H6 . . 114.2 ?
    C1 C6 H6 . . 114.2 ?
    C7 C6 H6 . . 114.2 ?
    C9 C7 C8 . . 106.4(2) ?
    C9 C7 C6 . . 113.8(3) ?
    C8 C7 C6 . . 114.4(2) ?
    C9 C7 C3 . . 114.8(2) ?
    C8 C7 C3 . . 114.1(2) ?
    C6 C7 C3 . . 93.3(2) ?
    C7 C8 H8A . . 109.5 ?
    C7 C8 H8B . . 109.5 ?
    H8A C8 H8B . . 109.5 ?
    C7 C8 H8C . . 109.5 ?
    H8A C8 H8C . . 109.5 ?
    H8B C8 H8C . . 109.5 ?
    C7 C9 H9A . . 109.5 ?
    C7 C9 H9B . . 109.5 ?
    H9A C9 H9B . . 109.5 ?
    C7 C9 H9C . . 109.5 ?
    H9A C9 H9C . . 109.5 ?
    H9B C9 H9C . . 109.5 ?
    C3 C10 H10A . . 109.5 ?
    C3 C10 H10B . . 109.5 ?
    H10A C10 H10B . . 109.5 ?
    C3 C10 H10C . . 109.5 ?
    H10A C10 H10C . . 109.5 ?
    H10B C10 H10C . . 109.5 ?
    O1 C11 N1 . . 123.8(2) ?
    O1 C11 C12 . . 121.5(2) ?
    N1 C11 C12 . . 114.63(19) ?
    C11 C12 Cl1 . . 111.55(18) ?
    C11 C12 H12A . . 109.3 ?
    Cl1 C12 H12A . . 109.3 ?
    C11 C12 H12B . . 109.3 ?
    Cl1 C12 H12B . . 109.3 ?
    H12A C12 H12B . . 108.0 ?
loop_
    _geom_torsion_atom_site_label_1
    _geom_torsion_atom_site_label_2
    _geom_torsion_atom_site_label_3
    _geom_torsion_atom_site_label_4
    _geom_torsion_site_symmetry_1
    _geom_torsion_site_symmetry_2
    _geom_torsion_site_symmetry_3
    _geom_torsion_site_symmetry_4
    _geom_torsion
    _geom_torsion_publ_flag
    C6 C1 C2 C3 . . . . -2.3(3) ?
    C1 C2 C3 C10 . . . . 164.5(3) ?
    C1 C2 C3 C4 . . . . -69.6(3) ?
    C1 C2 C3 C7 . . . . 37.5(3) ?
    C11 N1 C4 C3 . . . . 91.6(3) ?
    C11 N1 C4 C5 . . . . -149.3(2) ?
    C10 C3 C4 N1 . . . . -35.2(3) ?
    C2 C3 C4 N1 . . . . -160.7(2) ?
    C7 C3 C4 N1 . . . . 94.7(2) ?
    C10 C3 C4 C5 . . . . -158.8(2) ?
    C2 C3 C4 C5 . . . . 75.6(2) ?
    C7 C3 C4 C5 . . . . -28.9(2) ?
    N1 C4 C5 C6 . . . . -132.9(2) ?
    C3 C4 C5 C6 . . . . -6.2(2) ?
    C4 C5 C6 C1 . . . . -67.7(3) ?
    C4 C5 C6 C7 . . . . 39.8(2) ?
    C2 C1 C6 C5 . . . . 74.5(3) ?
    C2 C1 C6 C7 . . . . -34.1(3) ?
    C5 C6 C7 C9 . . . . -174.8(2) ?
    C1 C6 C7 C9 . . . . -63.4(3) ?
    C5 C6 C7 C8 . . . . 62.6(3) ?
    C1 C6 C7 C8 . . . . 174.0(2) ?
    C5 C6 C7 C3 . . . . -55.8(2) ?
    C1 C6 C7 C3 . . . . 55.6(2) ?
    C10 C3 C7 C9 . . . . -62.8(3) ?
    C2 C3 C7 C9 . . . . 61.9(3) ?
    C4 C3 C7 C9 . . . . 168.9(2) ?
    C10 C3 C7 C8 . . . . 60.3(3) ?
    C2 C3 C7 C8 . . . . -175.0(3) ?
    C4 C3 C7 C8 . . . . -67.9(3) ?
    C10 C3 C7 C6 . . . . 179.0(2) ?
    C2 C3 C7 C6 . . . . -56.3(2) ?
    C4 C3 C7 C6 . . . . 50.8(2) ?
    C4 N1 C11 O1 . . . . -6.0(4) ?
    C4 N1 C11 C12 . . . . 171.7(2) ?
    O1 C11 C12 Cl1 . . . . -47.2(3) ?
    N1 C11 C12 Cl1 . . . . 135.1(2) ?
loop_
    _geom_hbond_atom_site_label_D
    _geom_hbond_atom_site_label_H
    _geom_hbond_atom_site_label_A
    _geom_hbond_site_symmetry_A
    _geom_hbond_distance_DH
    _geom_hbond_distance_HA
    _geom_hbond_distance_DA
    _geom_hbond_angle_DHA
    N1 H1 O1 8_675 0.79(3) 2.21(3) 2.983(2) 168(2)
    C12 H12A O1 8_675 0.97 2.36 3.238(3) 151
_iucr_refine_instructions_details
;
TITL test structure: 2
CELL  0.71073   9.6852  10.7589  23.7261   90.000   90.000   90.000
ZERR     8.00   0.0002   0.0003   0.0008    0.000    0.000    0.000
LATT   1
SYMM  - X, 1/2 - Y, 1/2 + Z
SYMM  1/2 + X, - Y, 1/2 - Z
SYMM  1/2 - X, 1/2 + Y, - Z
SFAC  C    H    N    O    CL
UNIT  96   160  8    8    8
MERG   2
FMAP   2
PLAN   20
SIZE     0.09   0.10   0.35
ACTA
BOND   $H
CONF
L.S.   6
WGHT    0.049700    1.763900
FVAR       0.26249
CL1   5    0.839240    1.015718    0.437646    11.00000    0.03641    0.03046 =
         0.07108    0.00062   -0.01184   -0.00620
O1    4    0.688519    0.766683    0.443347    11.00000    0.01362    0.03447 =
         0.04986   -0.00728   -0.00025    0.00013
N1    3    0.891450    0.667110    0.429219    11.00000    0.01200    0.02803 =
         0.03227   -0.00276   -0.00059   -0.00208
H1    2    0.971601    0.672723    0.432890    11.00000    0.02620
C1    1    0.779028    0.305146    0.369910    11.00000    0.03490    0.03228 =
         0.06348   -0.00404   -0.00093   -0.00594
AFIX  23
H1A   2    0.775726    0.239886    0.341734    11.00000   -1.20000
H1B   2    0.746659    0.272284    0.405614    11.00000   -1.20000
AFIX   0
C2    1    0.693349    0.418348    0.351608    11.00000    0.02127    0.03609 =
         0.05567   -0.00647    0.00115   -0.00639
AFIX  23
H2A   2    0.619386    0.434480    0.378185    11.00000   -1.20000
H2B   2    0.653872    0.405549    0.314486    11.00000   -1.20000
AFIX   0
C3    1    0.798048    0.526425    0.350959    11.00000    0.02379    0.02758 =
         0.03628   -0.00054   -0.00137   -0.00227
C4    1    0.831331    0.547517    0.414068    11.00000    0.02028    0.02477 =
         0.03287    0.00000    0.00566   -0.00256
AFIX  13
H4    2    0.745632    0.537260    0.435530    11.00000   -1.20000
AFIX   0
C5    1    0.929648    0.435977    0.429028    11.00000    0.02726    0.02853 =
         0.04388    0.00827    0.00005    0.00006
AFIX  23
H5A   2    1.022411    0.464688    0.437278    11.00000   -1.20000
H5B   2    0.894962    0.389093    0.460949    11.00000   -1.20000
AFIX   0
C6    1    0.926146    0.359146    0.375433    11.00000    0.02615    0.02771 =
         0.06896   -0.00654   -0.00108    0.00576
AFIX  13
H6    2    0.999856    0.297028    0.372737    11.00000   -1.20000
AFIX   0
C7    1    0.928510    0.458033    0.327962    11.00000    0.02472    0.03775 =
         0.03382   -0.01108    0.00547   -0.00590
C8    1    1.059812    0.538880    0.326746    11.00000    0.03244    0.05374 =
         0.04421   -0.01297    0.01482   -0.01368
AFIX 137
H8A   2    1.136219    0.490048    0.313555    11.00000   -1.50000
H8B   2    1.079185    0.568805    0.364035    11.00000   -1.50000
H8C   2    1.045831    0.608153    0.301890    11.00000   -1.50000
AFIX   0
C9    1    0.912567    0.403978    0.269061    11.00000    0.04843    0.07787 =
         0.06165   -0.03493    0.01513   -0.01756
AFIX 137
H9A   2    0.912614    0.470106    0.241896    11.00000   -1.50000
H9B   2    0.827054    0.359160    0.266692    11.00000   -1.50000
H9C   2    0.987974    0.348563    0.261433    11.00000   -1.50000
AFIX   0
C10   1    0.749613    0.639836    0.319890    11.00000    0.04488    0.04194 =
         0.04125   -0.00084   -0.01562    0.00033
AFIX 137
H10A  2    0.735742    0.619654    0.280886    11.00000   -1.50000
H10B  2    0.817871    0.704174    0.322991    11.00000   -1.50000
H10C  2    0.664241    0.668228    0.335919    11.00000   -1.50000
AFIX   0
C11   1    0.815925    0.764669    0.444642    11.00000    0.01614    0.02682 =
         0.02886   -0.00282   -0.00084   -0.00062
C12   1    0.898151    0.873489    0.466536    11.00000    0.01802    0.03042 =
         0.04876   -0.01077   -0.00660    0.00234
AFIX  23
H12A  2    0.994741    0.862032    0.457058    11.00000   -1.20000
H12B  2    0.890580    0.876677    0.507277    11.00000   -1.20000
HKLF 4
REM  test structure: 2
REM R1 =  0.0726 for   1854 Fo > 4sig(Fo)  and  0.1575 for all   3611 data
REM    143 parameters refined using      0 restraints
END
WGHT      0.0487      1.7821
REM Highest difference peak  0.505,  deepest hole -0.380,  1-sigma level  0.063
Q1    1   0.8622  0.9929  0.3952  11.00000  0.05    0.51
Q2    1   0.7873  0.5116  0.3009  11.00000  0.05    0.39
Q3    1   0.6874  0.3909  0.3116  11.00000  0.05    0.32
Q4    1   0.8513  0.9367  0.4443  11.00000  0.05    0.31
Q5    1   0.8713  0.4548  0.3846  11.00000  0.05    0.31
Q6    1   0.7502  0.5679  0.4002  11.00000  0.05    0.29
Q7    1   0.7356  0.5800  0.3421  11.00000  0.05    0.27
Q8    1   1.0671  0.5757  0.2918  11.00000  0.05    0.25
Q9    1   0.8533  0.6149  0.4159  11.00000  0.05    0.23
Q10   1   0.8365  1.0855  0.4744  11.00000  0.05    0.23
;
data_Global
_journal_date_recd_electronic     2015-08-12
_journal_date_accepted     2015-08-26
_journal_name_full     'Acta Crystallographica, Section E'
_journal_year     2015
_journal_volume     71
_journal_issue     10
_journal_page_first     1117
_journal_page_last     1120
_journal_paper_category     GO
_journal_paper_doi     10.1107/S2056989015015984
_journal_coeditor_code     SU5191
_publ_contact_author_name     'Dmitrijs Stepanovs'
_publ_contact_author_address
;
Institute of Technology of Organic Chemistry
Faculty of Materials Science and Applied Chemistry
Riga Technical University
P. Valdena 3/7
Riga, LV-1048
Latvia,
Latvian Institute of Organic Synthesis
Aizkraukles 21
Riga, LV-1006
Latvia
;
_publ_contact_author_email     'maris_turks@ktf.rtu.lv, d_stepanovs@osi.lv'
_publ_contact_author_fax     ?
_publ_contact_author_phone     ?
_publ_section_title
;
Crystal structures of (+-)-<i>exo</i>-<i>N</i>-isobornylacetamides
;
loop_
    _publ_author_name
    _publ_author_footnote
    _publ_author_address
    'Stepanovs, Dmitrijs' .
;
Latvian Institute of Organic Synthesis
Aizkraukles 21
Riga
LV-1006
Latvia
Institute of Technology of Organic Chemistry
Faculty of Materials Science and Applied Chemistry
Riga Technical University
P. Valdena 3/7
Riga
LV-1048
Latvia
;
    'Posevins, Daniels' .
;
Institute of Technology of Organic Chemistry
Faculty of Materials Science and Applied Chemistry
Riga Technical University
P. Valdena 3/7
Riga
LV-1048
Latvia
;
    'Turks, Maris' .
;
Institute of Technology of Organic Chemistry
Faculty of Materials Science and Applied Chemistry
Riga Technical University
P. Valdena 3/7
Riga
LV-1048
Latvia
;
_publ_section_synopsis
;
The title compounds consist of a 1,7,7-trimethylbicyclo[2.2.1]heptane (bornane
or camphane) skeleton which is decorated with acetamide for (+-)-(<b>1</b>)
and chloroacetamide for (+-)-(<b>2</b>), functionalities. In the crystals of
both compounds, molecules are linked <i>via</i> N---H...O hydrogen bonds,
reinforced by C---H...O contacts, forming chains propagating along the
<i>a</i> axis.
;
