# Supplementary material for: Crystal structures of two (±)-exo-N-isobornyl­acetamides
Source: Acta Crystallogr E Crystallogr Commun. 2015 Sep 12;71(Pt 10):1117–20. doi: 10.1107/S2056989015015984 (PMC4647407; doi:10.1107/S2056989015015984)
Supplement: Supplementary file 2 [file e-71-01117-1sup2.hkl]

# 
# h,k,l, Fc-squared, Fo-squared, sigma(Fo-squared) and status flag 
# 
data_1
_shelx_title ' 1         P 21/C       R   0.09  NEW: P21/N' 
_shelx_refln_list_code          4 
_shelx_F_calc_maximum      162.94 
_exptl_crystal_F_000       864.00 
_reflns_d_resolution_high  0.8332 
 
loop_ 
 _symmetry_equiv_pos_as_xyz 
 'x, y, z' 
 '-x+1/2, y+1/2, -z+1/2' 
 '-x, -y, -z' 
 'x-1/2, -y-1/2, z-1/2' 
 
_cell_length_a     9.6820 
_cell_length_b    10.6540 
_cell_length_c    23.3676 
_cell_angle_alpha  90.000 
_cell_angle_beta   97.184 
_cell_angle_gamma  90.000 
 
_shelx_F_squared_multiplier     1.000 
 
loop_ 
 _refln_index_h 
 _refln_index_k 
 _refln_index_l 
 _refln_F_squared_calc 
 _refln_F_squared_meas 
 _refln_F_squared_sigma 
 _refln_observed_status 
   2   0   0     6304.15     5399.30    102.92 o 
   4   0   0      237.24      215.37     11.04 o 
   6   0   0      191.77      192.28     13.55 o 
   8   0   0     2076.53     2137.13    127.01 o 
  10   0   0        1.93        9.54     14.06 o 
   1   1   0     4536.17     4281.33     84.38 o 
   2   1   0     1920.76     1883.22     31.50 o 
   3   1   0     1346.16     1263.99     30.37 o 
   4   1   0     2541.16     2865.42     50.17 o 
   5   1   0       26.45       30.40      3.34 o 
   6   1   0       44.79       60.71      9.79 o 
   7   1   0        6.63        0.00     12.76 o 
   8   1   0      340.68      269.87     31.13 o 
   9   1   0        1.34        2.20     11.62 o 
  10   1   0      281.03      258.05     25.29 o 
  11   1   0       21.25       31.96     38.15 o 
   0   2   0     2034.56     1807.07    103.17 o 
   1   2   0     2068.22     2033.44     49.60 o 
   2   2   0      469.68      473.76      9.49 o 
   3   2   0     3269.88     3207.98     79.07 o 
   4   2   0       24.65       30.76      2.58 o 
   5   2   0      738.78      767.81     12.01 o 
   6   2   0       22.66       38.35      3.87 o 
   7   2   0      127.66      134.24     17.57 o 
   8   2   0       78.65       83.00      4.57 o 
   9   2   0       95.43      104.42     12.05 o 
  10   2   0       49.80       30.62     16.06 o 
  11   2   0       29.93       22.23     12.59 o 
   1   3   0       64.42       55.22      6.53 o 
   2   3   0      461.51      521.68     14.56 o 
   3   3   0        4.35        1.51      3.81 o 
   4   3   0       41.39       31.24      7.53 o 
   5   3   0      112.48      104.62      4.22 o 
   6   3   0        0.15        3.47      4.52 o 
   7   3   0        7.94       10.39     13.81 o 
   8   3   0        3.55        5.19      4.04 o 
   9   3   0        6.40        8.47      4.85 o 
  10   3   0        3.67        1.06     18.58 o 
  11   3   0        2.73        0.00     13.05 o 
   0   4   0      410.56      407.14     18.58 o 
   1   4   0      642.78      715.39     20.08 o 
   2   4   0      831.90      729.45     16.57 o 
   3   4   0     4983.93     5611.84    158.14 o 
   4   4   0      514.94      562.02     15.74 o 
   5   4   0      724.37      776.18     15.66 o 
   6   4   0      156.26      170.06      6.07 o 
   7   4   0     1206.39     1265.32     26.48 o 
   8   4   0      315.14      339.57     14.82 o 
   9   4   0        3.26        6.33      6.86 o 
  10   4   0       59.91       86.85     14.06 o 
   1   5   0     1026.76     1040.70     27.11 o 
   2   5   0       41.07       35.14      6.02 o 
   3   5   0     6114.28     7001.59    136.98 o 
   4   5   0        2.23        0.00      4.52 o 
   5   5   0        9.19       25.59     13.55 o 
   6   5   0     1017.00     1037.33     23.35 o 
   7   5   0       10.63       14.30      4.71 o 
   8   5   0       37.51       36.42      5.02 o 
   9   5   0       41.58       27.81      8.35 o 
  10   5   0        6.80        8.03     13.05 o 
   0   6   0      651.29      620.51     30.12 o 
   1   6   0      236.84      257.54     11.04 o 
   2   6   0      869.64      844.41     24.10 o 
   3   6   0        3.22        0.50      5.52 o 
   4   6   0      261.55      312.21     10.28 o 
   5   6   0      106.38      127.29      9.54 o 
   6   6   0       46.29       26.61      5.85 o 
   7   6   0      236.86      217.85      9.39 o 
   8   6   0       18.66       28.15      9.29 o 
   9   6   0      104.56      102.51     27.11 o 
  10   6   0       52.82       94.88     18.58 o 
   1   7   0       63.93       68.78      9.04 o 
   2   7   0        7.24        9.54      6.53 o 
   3   7   0        1.20        1.00      6.02 o 
   4   7   0      101.97      109.94      7.76 o 
   5   7   0       32.11       42.33      6.60 o 
   6   7   0       10.27        1.59     17.07 o 
   7   7   0       14.60       12.91      8.79 o 
   8   7   0       71.17       51.32     29.12 o 
   9   7   0       12.29        0.00     26.61 o 
   0   8   0      111.35       90.87     22.09 o 
   1   8   0       16.80       17.57     12.05 o 
   2   8   0       93.54      108.94     13.55 o 
   3   8   0        0.00        0.00      8.53 o 
   4   8   0        0.40       14.21      8.33 o 
   5   8   0        2.18        8.20      7.84 o 
   6   8   0        6.50        0.00     10.00 o 
   7   8   0       13.77       31.82     11.48 o 
   8   8   0        6.89       22.72     10.82 o 
   1   9   0      345.34      311.26     24.60 o 
   2   9   0       26.48       49.70     17.07 o 
   3   9   0      174.13      157.64     13.05 o 
   4   9   0       56.33       44.59     13.30 o 
   5   9   0       20.42       12.55     12.05 o 
   6   9   0       54.77       94.50     13.75 o 
   7   9   0        6.52        0.66     43.43 o 
   8   9   0        1.46        2.60     12.43 o 
   0  10   0       79.52       77.81     21.09 o 
   1  10   0      239.94      214.87     20.58 o 
   2  10   0      156.14      183.24     23.09 o 
   3  10   0       68.97       52.71     13.55 o 
   4  10   0      225.89      219.89     16.57 o 
   5  10   0       12.84        0.00     18.58 o 
   6  10   0       99.72      125.22     50.70 o 
   7  10   0       53.32       66.91     14.06 o 
   1  11   0      197.22      222.90     23.09 o 
   2  11   0        0.27        0.00     16.06 o 
   3  11   0        5.93        0.00     20.08 o 
   4  11   0        4.65        6.02     12.55 o 
   5  11   0       10.43       10.54     14.06 o 
   0  12   0      241.07      247.00     47.69 o 
   1  12   0       53.90      124.00     21.09 o 
   2  12   0       53.56      110.95     21.59 o 
   3  12   0        7.90       31.63     21.59 o 
 -11   0   1        0.03       35.64     16.57 o 
  -9   0   1       24.65       31.13     14.56 o 
  -7   0   1       21.85       12.55      9.04 o 
  -5   0   1        3.24       11.04      7.03 o 
  -3   0   1        1.64        4.52      1.00 o 
  -1   0   1       60.96       28.62      5.02 o 
   1   0   1      111.04      132.54      4.52 o 
   3   0   1      318.83      238.46      6.53 o 
   5   0   1       46.82       26.11      7.53 o 
   7   0   1        3.01       17.07     13.05 o 
   9   0   1      255.39      204.83     21.09 o 
  11   0   1       14.41       41.17     25.10 o 
 -11   1   1       12.31       10.04     16.15 o 
 -10   1   1        0.03       15.47     12.72 o 
  -9   1   1      153.57      124.37     34.64 o 
  -8   1   1      286.85      265.47     22.36 o 
  -7   1   1      385.10      277.85     16.32 o 
  -6   1   1     1017.92     1042.47     30.12 o 
  -5   1   1      233.53      229.59      6.75 o 
  -4   1   1      341.57      370.62      8.68 o 
  -3   1   1       24.49       26.34      3.25 o 
  -2   1   1     1499.11     1553.81     25.81 o 
  -1   1   1     1157.48     1139.52     21.54 o 
   1   1   1    12812.50    11708.87    265.54 o 
   2   1   1      210.84      246.08      8.79 o 
   3   1   1        2.20        2.78      1.93 o 
   4   1   1       37.95       48.06      2.29 o 
   5   1   1      119.00      107.29      4.64 o 
   6   1   1      189.20      196.12      9.79 o 
   7   1   1       34.68       64.09     13.84 o 
   8   1   1        0.20        0.00      8.03 o 
   9   1   1      185.54      207.38     27.36 o 
  10   1   1      138.36      126.51     30.12 o 
  11   1   1        3.64        0.00     11.75 o 
 -11   2   1        1.07        1.38     11.94 o 
 -10   2   1      458.45      432.75     32.13 o 
  -9   2   1      161.05      169.16     17.32 o 
  -8   2   1      163.18      142.01     22.84 o 
  -7   2   1        0.08        5.27      3.30 o 
  -6   2   1     1164.90     1273.84     27.36 o 
  -5   2   1      681.61      683.95     22.84 o 
  -4   2   1      185.07      224.43      4.93 o 
  -3   2   1     3215.96     3207.89     51.01 o 
  -2   2   1      511.22      530.64     11.52 o 
  -1   2   1     8381.84     8109.96    199.47 o 
   0   2   1     3338.77     3464.78     85.16 o 
   1   2   1      189.19      206.02      7.35 o 
   2   2   1     1615.20     1485.39     24.14 o 
   3   2   1     7380.87     7541.66    111.58 o 
   4   2   1       17.27       23.27      2.64 o 
   5   2   1      730.03      777.38     12.91 o 
   6   2   1       22.98       24.44      3.98 o 
   7   2   1      606.15      592.13     37.15 o 
   8   2   1     2100.30     2057.77     75.81 o 
   9   2   1       62.62       50.70     16.57 o 
  10   2   1       44.42       36.65     16.57 o 
  11   2   1       36.42       53.29     14.66 o 
 -11   3   1        1.30        1.60     13.64 o 
 -10   3   1       12.57        6.44     21.84 o 
  -9   3   1        7.36       11.20     13.05 o 
  -8   3   1       50.76       49.09     11.55 o 
  -7   3   1     1108.62     1113.68     30.27 o 
  -6   3   1      552.12      500.79     18.83 o 
  -5   3   1       45.87       36.14      3.18 o 
  -4   3   1     8371.31     8756.09    133.61 o 
  -3   3   1      634.18      722.19     17.07 o 
  -2   3   1      247.77      272.88      7.60 o 
  -1   3   1      590.82      513.93     22.84 o 
   1   3   1     1022.64      926.97     37.90 o 
   2   3   1     1371.39     1438.51     32.98 o 
   3   3   1      117.49       51.45      4.77 o 
   4   3   1     8551.27     8900.49    141.88 o 
   5   3   1      350.16      369.30      8.59 o 
   6   3   1       48.54       47.53      3.22 o 
   7   3   1      397.25      376.74      7.76 o 
   8   3   1      184.77      167.80     13.55 o 
   9   3   1      168.07      158.32      7.59 o 
  10   3   1       57.18       66.36     14.50 o 
  11   3   1       64.63       44.67     13.05 o 
 -10   4   1       16.63       13.12     10.33 o 
  -9   4   1       88.88       68.50     10.04 o 
  -8   4   1      564.01      568.09     18.45 o 
  -7   4   1        0.57        9.14      5.27 o 
  -6   4   1      624.39      645.90     18.83 o 
  -5   4   1     1865.00     2036.52     35.66 o 
  -4   4   1      859.79      908.86     55.98 o 
  -3   4   1     4271.06     4869.15    117.73 o 
  -2   4   1        6.76        0.00      5.02 o 
  -1   4   1       52.13       43.87      6.44 o 
   0   4   1      679.91      629.61     17.87 o 
   1   4   1      263.44      310.82     15.81 o 
   2   4   1      170.20      181.28      9.04 o 
   3   4   1     1749.78     1912.37     36.90 o 
   4   4   1     2113.82     2119.10     57.48 o 
   5   4   1       16.01       28.19      9.54 o 
   6   4   1      100.41      111.85      8.03 o 
   7   4   1      278.46      253.31     16.06 o 
   8   4   1      105.91      123.27      7.53 o 
   9   4   1       51.66       45.07      8.85 o 
  10   4   1       30.35       30.62     13.55 o 
 -10   5   1        3.56        5.02     13.05 o 
  -9   5   1       44.94       59.70      9.64 o 
  -8   5   1       11.33        7.57      8.03 o 
  -7   5   1        4.51        7.94     11.04 o 
  -6   5   1       58.48       74.69      5.62 o 
  -5   5   1        0.93        7.45      8.53 o 
  -4   5   1       60.70       58.89      4.98 o 
  -3   5   1      232.07      220.24      6.91 o 
  -2   5   1      264.20      272.10     11.55 o 
  -1   5   1       16.72        6.02      6.02 o 
   0   5   1       14.35       16.58      5.11 o 
   1   5   1      145.44      139.44     10.79 o 
   2   5   1      135.16      153.62      9.04 o 
   3   5   1       20.13        9.13      4.64 o 
   4   5   1        0.32        3.24      4.23 o 
   5   5   1      202.89      201.75      7.30 o 
   6   5   1      147.79      158.29      7.36 o 
   7   5   1       29.53       51.09     25.10 o 
   8   5   1       16.05       21.31     14.56 o 
   9   5   1        0.01        0.00      7.84 o 
  10   5   1        0.56        0.00     14.06 o 
 -10   6   1       29.49       28.62     16.06 o 
  -9   6   1       98.66      115.66     16.06 o 
  -8   6   1       37.16       38.58      7.88 o 
  -7   6   1      112.91      130.50     11.55 o 
  -6   6   1      197.21      193.69     13.30 o 
  -5   6   1       30.85       19.01      7.78 o 
  -4   6   1        0.68        0.00      4.63 o 
  -3   6   1      165.86      145.31      8.53 o 
  -2   6   1        7.61       12.05      7.53 o 
  -1   6   1       82.20       75.30      7.53 o 
   0   6   1       34.82       22.09      7.53 o 
   1   6   1       40.64       60.75      8.03 o 
   2   6   1      535.32      471.91     16.06 o 
   3   6   1      212.60      215.87     10.04 o 
   4   6   1       30.54       26.46      5.11 o 
   5   6   1       33.70       58.40      8.79 o 
   6   6   1       40.51       45.78     12.55 o 
   7   6   1       28.94       34.75      6.64 o 
   8   6   1       17.79        6.51      7.37 o 
   9   6   1       53.80       66.44     12.51 o 
  10   6   1        5.48        0.00     14.56 o 
  -9   7   1       59.44       58.00     21.59 o 
  -8   7   1        1.79        0.00     17.57 o 
  -7   7   1      192.76      167.51     11.80 o 
  -6   7   1      168.01      120.68     22.34 o 
  -5   7   1        9.96        0.00      8.91 o 
  -4   7   1      187.70      156.29     15.31 o 
  -3   7   1       58.53       59.74      6.53 o 
  -2   7   1       24.95       20.58      8.53 o 
  -1   7   1       29.36       23.60      7.53 o 
   0   7   1       27.35       36.15      8.03 o 
   1   7   1       35.59       33.13      8.03 o 
   2   7   1       14.94       16.06      7.03 o 
   3   7   1       19.08        9.54      5.52 o 
   4   7   1       59.86       81.75     18.83 o 
   5   7   1        0.53        6.28      7.53 o 
   6   7   1        8.12       10.54     18.83 o 
   7   7   1       69.16       55.05     11.04 o 
   8   7   1      177.14      164.86     15.31 o 
   9   7   1       67.76       87.88     16.84 o 
  -9   8   1        0.23        0.00     18.58 o 
  -8   8   1       11.09       17.33     11.18 o 
  -7   8   1      135.38      140.27     13.17 o 
  -6   8   1        4.51       13.57      9.40 o 
  -5   8   1      133.81      108.84      9.66 o 
  -4   8   1        4.07       15.58      7.27 o 
  -3   8   1      250.95      229.43     13.55 o 
  -2   8   1      865.23      923.73     36.15 o 
  -1   8   1     1416.82     1344.43     49.70 o 
   0   8   1        1.03        0.50     14.06 o 
   1   8   1     1035.01     1057.77     41.17 o 
   2   8   1        1.27        6.53      9.04 o 
   3   8   1      460.88      408.15     18.58 o 
   4   8   1      470.80      444.30     20.46 o 
   5   8   1      341.10      356.94     19.58 o 
   6   8   1       70.11       58.61     10.13 o 
   7   8   1       98.18      129.75     14.81 o 
   8   8   1        8.63        3.20     10.94 o 
  -8   9   1        2.10       27.49     13.82 o 
  -7   9   1       34.61       46.38     51.46 o 
  -6   9   1        0.02        8.03     14.56 o 
  -5   9   1      150.77      130.03     14.06 o 
  -4   9   1      102.00      122.21     12.14 o 
  -3   9   1       19.44       23.60     10.54 o 
  -2   9   1      637.41      657.66     29.62 o 
  -1   9   1      473.37      486.97     26.61 o 
   0   9   1        4.11        0.00     12.05 o 
   1   9   1       13.34       24.60     15.06 o 
   2   9   1      271.08      302.22     23.60 o 
   3   9   1       90.55      101.91     11.04 o 
   4   9   1      227.07      200.81     17.57 o 
   5   9   1        7.43        0.00      9.54 o 
   6   9   1       11.67       28.51      9.28 o 
   7   9   1       25.57       17.14     15.56 o 
   8   9   1       16.05       24.97     13.61 o 
  -7  10   1        0.07       16.00     23.60 o 
  -6  10   1       16.01        0.00     18.07 o 
  -5  10   1       56.04       32.13     19.58 o 
  -4  10   1       37.03       28.11     11.55 o 
  -3  10   1      178.00      172.20     16.57 o 
  -2  10   1       38.03       52.21     13.55 o 
  -1  10   1       15.26        7.03     16.06 o 
   0  10   1        0.05        0.00     17.57 o 
   1  10   1       39.41       54.72     16.57 o 
   2  10   1      258.88      281.14     25.10 o 
   3  10   1      120.00       94.88     18.07 o 
   4  10   1        8.23       33.64     18.58 o 
   5  10   1        2.14       14.06     14.06 o 
   6  10   1        4.65        0.23     12.65 o 
   7  10   1        2.36        2.71     19.33 o 
  -5  11   1       19.02        6.02     17.07 o 
  -4  11   1        0.15        0.00     17.07 o 
  -3  11   1        5.18       27.61     17.07 o 
  -2  11   1       47.08       73.80     18.58 o 
  -1  11   1        0.02        0.00     17.07 o 
   0  11   1        1.20       21.59     15.56 o 
   1  11   1        0.00        4.52     16.06 o 
   2  11   1        2.47        0.00     18.07 o 
   3  11   1        8.74        8.03     20.08 o 
   4  11   1        8.34       33.64     17.57 o 
   5  11   1        0.25        0.00     19.58 o 
  -4  12   1       32.81       49.20     25.10 o 
  -3  12   1        0.76        0.00     20.58 o 
  -2  12   1       11.94       55.22     22.09 o 
  -1  12   1       32.84       56.73     22.09 o 
   0  12   1        0.08       30.12     20.08 o 
   1  12   1        0.71        9.04     17.07 o 
   2  12   1       29.84        6.53     16.06 o 
   3  12   1       35.09       26.11     20.08 o 
 -10   0   2        0.21       33.13     21.09 o 
  -8   0   2       30.70        0.00     22.09 o 
  -6   0   2       42.46       35.64      7.53 o 
  -4   0   2      375.45      365.98     11.55 o 
  -2   0   2    23896.81    21324.12    564.28 o 
   2   0   2    25027.84    23482.33    727.94 o 
   4   0   2       63.08      103.42      4.52 o 
   6   0   2     3589.91     3731.07    121.99 o 
   8   0   2       85.74       78.32     13.55 o 
  10   0   2      157.07      128.52     17.57 o 
 -11   1   2        2.56        4.61     18.57 o 
 -10   1   2      444.41      495.50     45.18 o 
  -9   1   2     1028.69     1040.70     44.18 o 
  -8   1   2       48.18       24.23     10.04 o 
  -7   1   2      772.00      747.33     32.63 o 
  -6   1   2     1265.70     1280.62     66.02 o 
  -5   1   2      758.64      856.70     25.85 o 
  -4   1   2       95.77      123.12      6.53 o 
  -3   1   2      166.54      162.66      3.90 o 
  -2   1   2       52.53      104.94      4.27 o 
   0   1   2      988.81      960.20     23.09 o 
   1   1   2    26548.88    25493.96   1292.22 o 
   2   1   2     4789.65     4666.46     74.19 o 
   3   1   2     1352.87     1314.06     19.29 o 
   4   1   2     3522.61     3596.60     50.56 o 
   5   1   2      786.10      772.46     14.81 o 
   6   1   2       43.76       50.62      4.64 o 
   7   1   2      532.87      506.74     50.96 o 
   8   1   2      636.75      566.54     28.87 o 
   9   1   2      221.12      205.80     27.36 o 
  10   1   2       21.53       29.12     12.55 o 
  11   1   2      111.83      111.45     19.08 o 
 -11   2   2       34.02       44.97     11.62 o 
 -10   2   2        3.42       11.68      8.65 o 
  -9   2   2       80.88       98.19     14.31 o 
  -8   2   2       59.53       56.90     13.55 o 
  -7   2   2        5.24        0.21     17.07 o 
  -6   2   2       43.79       52.12      4.52 o 
  -5   2   2        1.12        4.94      5.77 o 
  -4   2   2       34.57       34.54      2.77 o 
  -3   2   2      234.11      210.04      8.03 o 
  -2   2   2      816.39      719.00     12.65 o 
  -1   2   2     1286.28     1200.95     37.15 o 
   0   2   2      705.33      636.07     32.13 o 
   1   2   2        2.54       13.30      6.78 o 
   2   2   2       57.88       70.38      3.71 o 
   3   2   2     3169.77     3115.81     51.57 o 
   4   2   2       23.48       23.38      2.77 o 
   5   2   2      128.99      127.61      6.28 o 
   6   2   2      148.01      134.46      5.02 o 
   7   2   2       23.23       25.03      4.77 o 
   8   2   2       90.73      102.68     11.30 o 
   9   2   2        4.26       11.09     15.81 o 
  10   2   2       26.38       34.21     11.13 o 
  11   2   2       36.38       71.87     20.94 o 
 -11   3   2        5.91       11.51     12.49 o 
 -10   3   2       18.77       19.06      8.83 o 
  -9   3   2       23.01       28.11      4.21 o 
  -8   3   2      208.84      221.86      9.56 o 
  -7   3   2       37.37       24.13      6.53 o 
  -6   3   2       55.42       61.67      7.78 o 
  -5   3   2       73.13       79.13      6.53 o 
  -4   3   2      278.38      292.31      6.75 o 
  -3   3   2      786.74      728.56     18.33 o 
  -2   3   2      783.75      775.86     15.51 o 
  -1   3   2        1.56        0.00      5.43 o 
   1   3   2       43.04       29.10      4.93 o 
   2   3   2      114.32      156.73      6.99 o 
   3   3   2      112.49      101.37      4.57 o 
   4   3   2      131.03      125.90      5.52 o 
   5   3   2       58.51       55.39      4.07 o 
   6   3   2        3.35        6.44      2.64 o 
   7   3   2      190.21      179.06     18.07 o 
   8   3   2       60.99       67.99     13.30 o 
   9   3   2        0.24        0.00      4.34 o 
  10   3   2        1.60        0.00     11.40 o 
  11   3   2        7.16       12.64     17.57 o 
 -11   4   2       31.77       28.30     24.10 o 
 -10   4   2        3.75        8.22     13.05 o 
  -9   4   2       47.42       53.79      9.23 o 
  -8   4   2      113.88      123.03      8.81 o 
  -7   4   2      388.69      394.47     13.05 o 
  -6   4   2      805.09      787.77     15.06 o 
  -5   4   2     1021.88     1053.73     19.58 o 
  -4   4   2        0.67       19.05      8.79 o 
  -3   4   2      143.50      167.08      6.13 o 
  -2   4   2     1949.90     2189.68     61.95 o 
  -1   4   2     2400.70     2587.25     57.82 o 
   0   4   2     1554.86     1553.79     54.22 o 
   1   4   2      190.08      241.75     10.11 o 
   2   4   2      652.75      546.61     13.61 o 
   3   4   2      274.74      340.62     11.04 o 
   4   4   2      197.87      194.57      6.72 o 
   5   4   2     1106.87     1116.90     21.21 o 
   6   4   2      613.49      658.80     14.85 o 
   7   4   2       41.89       36.80      6.53 o 
   8   4   2      629.11      646.03     19.33 o 
   9   4   2      265.91      282.64     20.58 o 
  10   4   2        2.16        4.02     14.56 o 
 -10   5   2        0.36        0.00     10.04 o 
  -9   5   2      290.14      337.93     17.81 o 
  -8   5   2      416.58      393.70     10.72 o 
  -7   5   2        2.94        2.95      6.53 o 
  -6   5   2      568.36      553.53     14.02 o 
  -5   5   2      240.59      238.72     10.79 o 
  -4   5   2      692.35      766.35     20.14 o 
  -3   5   2      163.64      181.09      6.78 o 
  -2   5   2       83.32      105.51      8.98 o 
  -1   5   2     1398.92     1519.67     42.55 o 
   0   5   2     1554.03     1626.16     45.08 o 
   1   5   2     1418.09     1756.27     44.39 o 
   2   5   2     1703.06     1842.89     45.68 o 
   3   5   2      261.82      187.19      7.96 o 
   4   5   2      594.17      606.79     12.99 o 
   5   5   2     1229.44     1428.68     30.74 o 
   6   5   2      236.26      253.88     15.06 o 
   7   5   2      186.39      196.26      8.84 o 
   8   5   2      117.30      136.25      7.05 o 
   9   5   2       21.99       27.98      9.05 o 
  10   5   2        0.49        6.53     14.56 o 
 -10   6   2       12.04        0.00     18.07 o 
  -9   6   2      111.30      154.97     21.84 o 
  -8   6   2      116.34       89.96      6.78 o 
  -7   6   2      109.39       94.99      6.58 o 
  -6   6   2       25.89       41.85      6.78 o 
  -5   6   2      211.10      188.52     10.54 o 
  -4   6   2        0.17        0.00     10.04 o 
  -3   6   2       57.36       31.90      5.34 o 
  -2   6   2       46.25       46.69      7.53 o 
  -1   6   2      224.35      211.90     16.57 o 
   0   6   2      102.21      126.69     21.09 o 
   1   6   2      284.49      231.47     14.81 o 
   2   6   2      398.51      349.95     14.27 o 
   3   6   2       65.11       72.79      7.03 o 
   4   6   2       83.75       86.79     13.30 o 
   5   6   2      288.43      255.44     25.85 o 
   6   6   2       12.43       14.61     11.55 o 
   7   6   2      529.21      554.26     21.84 o 
   8   6   2        1.30       24.32      7.31 o 
   9   6   2       29.81       31.39     11.86 o 
  10   6   2        1.37        0.00     16.57 o 
  -9   7   2       16.99        3.35     12.80 o 
  -8   7   2       12.25       20.91      9.10 o 
  -7   7   2       42.74       34.18     27.36 o 
  -6   7   2       88.51       80.15      9.38 o 
  -5   7   2       76.39       58.07      8.20 o 
  -4   7   2      173.07      152.06      8.17 o 
  -3   7   2        0.85        6.02      5.52 o 
  -2   7   2       25.92       34.64      7.53 o 
  -1   7   2        0.62        0.00     10.54 o 
   0   7   2      140.21      135.55     10.54 o 
   1   7   2       48.36       40.66      7.53 o 
   2   7   2       68.41       79.32     10.04 o 
   3   7   2       28.76       16.06      5.52 o 
   4   7   2       36.93       29.07      7.53 o 
   5   7   2       12.72       13.50      7.28 o 
   6   7   2      132.47      120.66     10.04 o 
   7   7   2        0.02        3.40     10.04 o 
   8   7   2       81.70      104.15     10.28 o 
   9   7   2       33.79       37.37     14.65 o 
  -9   8   2       19.70       19.70     14.39 o 
  -8   8   2        2.58       25.47     11.53 o 
  -7   8   2       16.23       21.04     10.78 o 
  -6   8   2        0.79        3.68      9.88 o 
  -5   8   2      123.20       78.05     23.85 o 
  -4   8   2        4.10        5.13      6.58 o 
  -3   8   2       29.57       18.58      7.53 o 
  -2   8   2       20.09       17.07     12.55 o 
  -1   8   2       23.22       39.66     11.04 o 
   0   8   2        0.24       24.60     15.56 o 
   1   8   2      312.69      322.80     21.59 o 
   2   8   2      378.32      400.62     20.58 o 
   3   8   2       23.40       25.60     10.04 o 
   4   8   2        2.01        0.00      9.79 o 
   5   8   2      134.41      137.35     11.55 o 
   6   8   2        0.00       26.05     13.05 o 
   7   8   2        4.43       28.09     11.86 o 
   8   8   2        2.54        2.58     16.32 o 
  -8   9   2       69.38      104.30     60.24 o 
  -7   9   2        2.38       12.25     13.50 o 
  -6   9   2       29.94       28.11     13.05 o 
  -5   9   2        2.40        4.57      8.49 o 
  -4   9   2       26.13       42.40      8.17 o 
  -3   9   2      176.15      169.69     15.06 o 
  -2   9   2      721.36      715.89     39.66 o 
  -1   9   2      792.49      832.36     40.16 o 
   0   9   2       28.51       38.15     14.56 o 
   1   9   2        5.46        4.52     10.54 o 
   2   9   2       98.53       98.40     17.07 o 
   3   9   2        0.94       14.56     11.04 o 
   4   9   2       12.01        0.00      9.54 o 
   5   9   2      206.00      223.41     18.32 o 
   6   9   2        9.07        9.32     11.82 o 
   7   9   2       23.34       46.23     14.06 o 
   8   9   2        1.99        0.00     11.65 o 
  -7  10   2       37.45       45.43     15.30 o 
  -6  10   2       66.99       75.81     17.07 o 
  -5  10   2       23.23        8.53     13.55 o 
  -4  10   2        0.29        0.00     10.04 o 
  -3  10   2        8.58       26.61     10.54 o 
  -2  10   2       96.56       68.78     19.58 o 
  -1  10   2        1.53        7.53     13.55 o 
   0  10   2        3.89       19.58     16.06 o 
   1  10   2      381.15      394.59     29.62 o 
   2  10   2      273.28      299.71     21.09 o 
   3  10   2        0.15       34.64     15.56 o 
   4  10   2       27.92       23.60     16.57 o 
   5  10   2        0.32        9.55     12.95 o 
   6  10   2        0.40       10.71     21.84 o 
   7  10   2       30.98       67.41     15.95 o 
  -5  11   2       59.20       87.35     23.60 o 
  -4  11   2        1.38        0.00     21.09 o 
  -3  11   2      317.20      309.25     26.61 o 
  -2  11   2        9.14        5.02     13.05 o 
  -1  11   2       45.24       43.17     15.56 o 
   0  11   2        1.34        2.01     21.59 o 
   1  11   2      127.33      159.64     25.10 o 
   2  11   2       18.89       13.05     16.06 o 
   3  11   2       67.43       38.15     17.07 o 
   4  11   2        6.86       32.13     22.09 o 
   5  11   2       83.63      105.15     15.79 o 
  -4  12   2        3.01       22.59     23.09 o 
  -3  12   2        1.24        4.52     20.08 o 
  -2  12   2        0.27        7.03     20.08 o 
  -1  12   2        6.14       38.15     22.59 o 
   0  12   2       19.75       47.69     18.07 o 
   1  12   2        3.99       39.16     19.58 o 
   2  12   2        0.09        0.00     24.60 o 
   3  12   2       39.89       62.75     22.59 o 
 -11   0   3        0.13        0.00     24.10 o 
  -9   0   3       60.89      108.44     25.10 o 
  -7   0   3       73.81       80.32     10.54 o 
  -5   0   3       61.25       53.21      3.51 o 
  -3   0   3       62.78       68.28      4.02 o 
  -1   0   3     2791.32     2552.31     85.85 o 
   1   0   3      563.71      576.83     11.55 o 
   3   0   3       50.64       40.16      4.52 o 
   5   0   3        8.95       11.55      3.01 o 
   7   0   3        6.53        0.00     15.56 o 
   9   0   3        3.76       20.08     15.56 o 
  11   0   3       11.36       34.14     24.60 o 
 -11   1   3        8.22       16.57     17.07 o 
 -10   1   3      114.93      130.53     37.15 o 
  -9   1   3       51.08       44.68     24.60 o 
  -8   1   3        8.30        0.00      9.17 o 
  -7   1   3       52.95       54.85     22.09 o 
  -6   1   3      254.15      216.96      6.77 o 
  -5   1   3        7.19        1.76      6.28 o 
  -4   1   3      542.78      542.26      9.86 o 
  -3   1   3      766.56      748.07     14.19 o 
  -2   1   3      452.40      434.20      7.79 o 
  -1   1   3     9207.82     8694.50    205.62 o 
   0   1   3     1290.07     1322.22     32.31 o 
   1   1   3     4215.96     4189.35     71.45 o 
   2   1   3      651.57      592.84      9.72 o 
   3   1   3      892.80     1024.64     15.66 o 
   4   1   3     1588.29     1781.48     27.68 o 
   5   1   3        1.52        3.44      2.29 o 
   6   1   3      255.04      254.47     20.08 o 
   7   1   3      724.84      721.03     17.31 o 
   8   1   3       89.84       94.71     14.14 o 
   9   1   3        3.79        0.00      8.73 o 
  10   1   3      408.60      447.36     25.85 o 
  11   1   3       19.64        7.03     15.56 o 
 -11   2   3       35.85       33.79     10.72 o 
 -10   2   3      562.46      498.02     30.34 o 
  -9   2   3       47.22       26.11     13.05 o 
  -8   2   3        0.13        3.98      8.53 o 
  -7   2   3     1079.47     1181.82     64.01 o 
  -6   2   3      173.72      177.04      6.59 o 
  -5   2   3      282.54      287.68      7.03 o 
  -4   2   3      254.50      278.92      6.63 o 
  -3   2   3       91.75      176.86      9.04 o 
  -2   2   3     3591.75     3693.61     58.98 o 
  -1   2   3     1473.48     1423.45     37.65 o 
   1   2   3      220.96      215.54      6.39 o 
   2   2   3     1081.89     1311.93     20.22 o 
   3   2   3      282.09      307.35      7.71 o 
   4   2   3      145.22      117.29      4.52 o 
   5   2   3       72.44       70.06      3.55 o 
   6   2   3       69.28       65.90      3.77 o 
   7   2   3       13.57        5.35      4.27 o 
   8   2   3      137.14       92.13     12.55 o 
   9   2   3       46.96       40.53      9.79 o 
  10   2   3      132.73      163.46     28.87 o 
  11   2   3       14.56       29.86     17.37 o 
 -11   3   3       10.57        9.04     15.56 o 
 -10   3   3        4.20        4.21     11.55 o 
  -9   3   3       91.76       82.88      5.23 o 
  -8   3   3      578.79      595.27     17.00 o 
  -7   3   3       15.69       21.12     11.30 o 
  -6   3   3        0.02        4.35      3.26 o 
  -5   3   3     1117.64     1012.88     18.32 o 
  -4   3   3     1798.93     2073.93     35.26 o 
  -3   3   3     1409.96     1435.30     26.35 o 
  -2   3   3        8.23        1.06      7.28 o 
  -1   3   3      136.12      127.48     11.04 o 
   0   3   3      864.40      781.14     29.97 o 
   1   3   3      664.28      587.09     16.01 o 
   2   3   3     7695.49     8060.31    153.17 o 
   3   3   3        7.32        7.66      3.77 o 
   4   3   3     3000.32     3132.30     49.53 o 
   5   3   3       17.66       23.39      3.50 o 
   6   3   3       95.51      102.24      8.79 o 
   7   3   3      425.37      396.70      9.47 o 
   8   3   3      467.25      481.91     15.60 o 
   9   3   3       57.64       75.46     11.80 o 
  10   3   3      242.10      264.07     29.62 o 
 -11   4   3        7.69        0.31     10.33 o 
 -10   4   3       21.55       22.98     10.62 o 
  -9   4   3       66.75       65.23      9.21 o 
  -8   4   3       63.54       65.33     11.04 o 
  -7   4   3      313.28      321.46     26.11 o 
  -6   4   3      275.24      280.90      7.70 o 
  -5   4   3      472.42      456.58     10.86 o 
  -4   4   3      496.27      524.70     12.21 o 
  -3   4   3     1169.11     1229.06     43.17 o 
  -2   4   3      194.93      262.31      7.81 o 
  -1   4   3       14.69       16.89      5.49 o 
   0   4   3     1563.52     1592.65     32.25 o 
   1   4   3      553.90      662.80     18.83 o 
   2   4   3        0.56        1.58      5.52 o 
   3   4   3      814.70      982.91     19.13 o 
   4   4   3       91.17       80.24      8.53 o 
   5   4   3        7.54        4.18      3.71 o 
   6   4   3       19.89       22.76      4.44 o 
   7   4   3      845.61      942.79     21.31 o 
   8   4   3        0.81        5.37      4.02 o 
   9   4   3        0.12        0.00      8.35 o 
  10   4   3        3.00       11.04     22.59 o 
 -10   5   3        0.01        2.51     11.04 o 
  -9   5   3        6.81        2.58      8.28 o 
  -8   5   3        9.11        8.14      4.08 o 
  -7   5   3       16.09       17.03      8.03 o 
  -6   5   3      122.85      138.03      7.53 o 
  -5   5   3      346.13      371.69     10.72 o 
  -4   5   3       76.18       92.03      7.14 o 
  -3   5   3       21.01       30.85      4.26 o 
  -2   5   3        0.23        0.00      7.53 o 
  -1   5   3        8.41       16.99      6.13 o 
   0   5   3       26.06       12.71     11.80 o 
   1   5   3       44.53       36.38      7.98 o 
   2   5   3      112.98      180.59     15.31 o 
   3   5   3       33.35       36.87      8.53 o 
   4   5   3       39.53       36.94      4.34 o 
   5   5   3       15.73       19.64     13.81 o 
   6   5   3       33.88       27.21      9.29 o 
   7   5   3        0.06        8.18      5.70 o 
   8   5   3        0.10        8.05      4.89 o 
   9   5   3        0.18        8.35     10.00 o 
  10   5   3        0.13        0.00     18.07 o 
 -10   6   3       13.38       51.21     18.58 o 
  -9   6   3        0.03        3.16     11.79 o 
  -8   6   3        1.72        0.05      5.14 o 
  -7   6   3      339.41      275.96     17.32 o 
  -6   6   3       42.25       24.34     10.29 o 
  -5   6   3       16.67       31.88      7.03 o 
  -4   6   3      182.78      229.84     12.05 o 
  -3   6   3       97.41      120.04      8.28 o 
  -2   6   3      118.44       95.55     10.49 o 
  -1   6   3        5.03       11.65      5.62 o 
   0   6   3      366.50      328.73     21.84 o 
   1   6   3      416.75      368.41     13.92 o 
   2   6   3      443.90      512.44     39.66 o 
   3   6   3        0.66        3.47      5.96 o 
   4   6   3       68.25       65.45      5.85 o 
   5   6   3       39.20       49.26      6.00 o 
   6   6   3        7.60       15.38      9.04 o 
   7   6   3      344.08      306.72     28.11 o 
   8   6   3       31.74       24.02     16.32 o 
   9   6   3       75.46       75.20     19.33 o 
  -9   7   3       97.75       83.57     14.08 o 
  -8   7   3       37.68       32.21     11.30 o 
  -7   7   3        0.09        7.80     13.30 o 
  -6   7   3       40.93       19.43      7.93 o 
  -5   7   3      180.39      220.75     12.59 o 
  -4   7   3       28.68       24.66      5.47 o 
  -3   7   3       58.27       69.06     12.55 o 
  -2   7   3       27.51       26.61      7.53 o 
  -1   7   3      149.04      176.61     11.13 o 
   0   7   3      221.29      204.58     11.91 o 
   1   7   3       42.88       23.93     10.54 o 
   2   7   3      349.70      304.31     15.95 o 
   3   7   3      249.16      222.71     10.59 o 
   4   7   3       77.92       97.02     10.29 o 
   5   7   3       20.08        4.88     21.84 o 
   6   7   3      181.35      140.74      9.56 o 
   7   7   3       18.68       37.57      9.07 o 
   8   7   3      180.70      212.44     38.41 o 
   9   7   3        3.52        0.00     19.08 o 
  -9   8   3      146.48      209.17     43.68 o 
  -8   8   3       70.24       70.58     37.65 o 
  -7   8   3       19.87       72.17     13.30 o 
  -6   8   3        3.86       16.28     11.61 o 
  -5   8   3      606.63      627.70     25.88 o 
  -4   8   3      338.35      355.89     17.03 o 
  -3   8   3      360.40      348.91     18.07 o 
  -2   8   3      906.13      905.66     38.66 o 
  -1   8   3      143.14      128.02     17.57 o 
   0   8   3      365.09      396.10     23.60 o 
   1   8   3      139.86      139.06     16.57 o 
   2   8   3       19.48       20.08     12.05 o 
   3   8   3      499.74      491.99     21.59 o 
   4   8   3       27.50       18.58      8.03 o 
   5   8   3      209.29      238.14     14.11 o 
   6   8   3       80.16       83.85     11.52 o 
   7   8   3        5.36        0.00     19.08 o 
   8   8   3        0.00       24.95     10.45 o 
  -8   9   3        5.87       19.17     30.12 o 
  -7   9   3        6.43       36.70     11.93 o 
  -6   9   3      148.54      122.49     18.58 o 
  -5   9   3        0.11        2.01     11.14 o 
  -4   9   3      564.72      529.21     63.76 o 
  -3   9   3      453.44      477.43     22.59 o 
  -2   9   3       91.91       65.26     14.06 o 
  -1   9   3       25.17       31.13     14.06 o 
   0   9   3       48.00       45.68     17.57 o 
   1   9   3      146.50      188.26     20.08 o 
   2   9   3       94.44       62.75     15.06 o 
   3   9   3       80.79       81.83     11.55 o 
   4   9   3       23.51        0.00     14.06 o 
   5   9   3        1.04        0.00     16.06 o 
   6   9   3       27.79       30.90     11.32 o 
   7   9   3       37.48       28.89     30.12 o 
  -7  10   3        1.53       14.22     14.06 o 
  -6  10   3        0.52        0.00     18.58 o 
  -5  10   3        2.51        1.51     17.57 o 
  -4  10   3        3.65        0.00     15.81 o 
  -3  10   3       30.46       33.13     10.54 o 
  -2  10   3      287.09      325.31     24.10 o 
  -1  10   3        1.29       31.13     18.58 o 
   0  10   3        2.83        1.51     15.06 o 
   1  10   3       41.93       37.65     12.55 o 
   2  10   3       35.02       18.07     18.07 o 
   3  10   3        1.07       15.56     13.55 o 
   4  10   3       19.52       32.63     15.56 o 
   5  10   3        3.56       11.15     11.08 o 
   6  10   3        0.85        0.00     11.79 o 
  -5  11   3       24.40       18.58     20.58 o 
  -4  11   3       16.21       44.18     21.09 o 
  -3  11   3        0.37        5.02     17.07 o 
  -2  11   3        3.02        0.00     15.56 o 
  -1  11   3      215.25      234.95     25.10 o 
   0  11   3       29.57       25.60     20.58 o 
   1  11   3       40.07       41.67     18.07 o 
   2  11   3        2.26        0.00     15.56 o 
   3  11   3       28.29       25.10     15.06 o 
   4  11   3        0.90       35.14     21.09 o 
   5  11   3        0.94        0.00     14.20 o 
  -3  12   3        1.16       21.09     20.58 o 
  -2  12   3        3.79        0.00     19.58 o 
  -1  12   3       58.72      135.05     22.09 o 
   0  12   3       83.77      111.45     20.58 o 
   1  12   3        9.16       17.57     21.09 o 
   2  12   3       11.13        9.04     19.08 o 
   3  12   3       95.90       78.32     24.60 o 
 -10   0   4      121.47      179.73     21.09 o 
  -8   0   4     2369.49     2125.08     68.78 o 
  -6   0   4      646.46      607.45     23.09 o 
  -4   0   4     3855.67     4153.27     94.38 o 
  -2   0   4     9529.97     8977.76    294.19 o 
   2   0   4    19052.32    18022.78    365.98 o 
   4   0   4    10076.12    10291.06    197.80 o 
   6   0   4     1404.34     1610.00     39.16 o 
   8   0   4        0.91        0.00     16.57 o 
  10   0   4       50.70       39.66     27.11 o 
 -11   1   4        1.04        7.03     15.06 o 
 -10   1   4       26.78       38.15     14.56 o 
  -9   1   4        0.40        0.00     22.84 o 
  -8   1   4        0.37        0.00     17.07 o 
  -7   1   4       69.66       48.70      2.95 o 
  -6   1   4     1742.61     1736.18     32.32 o 
  -5   1   4       11.48        7.10      5.77 o 
  -4   1   4       48.06       53.26      2.84 o 
  -3   1   4     1141.45     1113.82     20.59 o 
  -2   1   4     1314.40     1142.92     36.90 o 
  -1   1   4     7852.74     7471.01    193.47 o 
   0   1   4    13776.82    14108.44    387.73 o 
   1   1   4      318.99      300.04      9.54 o 
   2   1   4      174.27      223.46      4.97 o 
   3   1   4      836.73      986.41     23.60 o 
   4   1   4     1398.29     1396.73     45.68 o 
   5   1   4       85.19       88.80      3.50 o 
   6   1   4      239.88      236.56      6.63 o 
   7   1   4      281.59      280.92      6.50 o 
   8   1   4        7.68        7.97      3.01 o 
   9   1   4        6.18        5.02     14.06 o 
  10   1   4       64.72       58.24     13.05 o 
  11   1   4        9.94       19.09     15.19 o 
 -11   2   4        2.12        7.68     11.79 o 
 -10   2   4       79.11       75.60     15.96 o 
  -9   2   4        2.02       15.06     10.54 o 
  -8   2   4        1.81        2.93      4.43 o 
  -7   2   4       16.73       17.91      4.77 o 
  -6   2   4        0.05        2.70      2.51 o 
  -5   2   4       12.27       15.75      3.01 o 
  -4   2   4       34.50       35.94      3.19 o 
  -3   2   4        7.67        2.76      3.55 o 
  -2   2   4      469.52      461.34     11.04 o 
  -1   2   4        5.49        5.72      3.26 o 
   0   2   4      821.72     1200.85    133.04 o 
   1   2   4      771.33      724.95     15.79 o 
   2   2   4      709.37      677.22     11.70 o 
   3   2   4      159.93      228.99     22.34 o 
   4   2   4       23.23       13.05      3.51 o 
   5   2   4      186.00      205.23      5.43 o 
   6   2   4        4.45        3.21      2.64 o 
   7   2   4        8.81        0.79      2.41 o 
   8   2   4       36.36       33.84      4.98 o 
   9   2   4        2.72        6.78      3.45 o 
  10   2   4       42.49       22.59     17.57 o 
  11   2   4        1.63        6.02     19.58 o 
 -11   3   4        4.43        2.51     12.55 o 
 -10   3   4        4.03       13.18     12.30 o 
  -9   3   4       75.56       74.48      5.47 o 
  -8   3   4      193.52      233.29     12.55 o 
  -7   3   4       18.77       19.96      4.27 o 
  -6   3   4       57.55       56.73      3.87 o 
  -5   3   4       33.87       42.18      4.27 o 
  -4   3   4      144.62      134.87      4.55 o 
  -3   3   4      147.99      171.70      4.92 o 
  -2   3   4       56.04       42.87      5.02 o 
  -1   3   4      560.96      513.11     14.08 o 
   0   3   4       67.13       63.23      5.55 o 
   1   3   4       81.91       78.46      6.53 o 
   2   3   4       80.89       76.14      5.07 o 
   3   3   4        4.42        3.44      3.61 o 
   4   3   4      195.77      194.15      6.13 o 
   5   3   4       72.12       57.82      3.98 o 
   6   3   4        3.44        9.04      4.77 o 
   7   3   4       11.11        8.15      4.42 o 
   8   3   4       19.09       24.01      6.28 o 
   9   3   4        4.66        0.71      5.29 o 
  10   3   4       40.88       63.26     19.58 o 
 -11   4   4      152.55      154.74     31.13 o 
 -10   4   4       71.00       67.00     13.68 o 
  -9   4   4      162.57      155.60     15.06 o 
  -8   4   4      358.85      341.77     13.05 o 
  -7   4   4       90.11       83.56      8.28 o 
  -6   4   4      268.40      300.59     17.57 o 
  -5   4   4      929.30      914.31     16.64 o 
  -4   4   4     2975.82     3213.62     59.51 o 
  -3   4   4     2388.50     2486.19     46.30 o 
  -2   4   4       60.43       73.38      4.22 o 
  -1   4   4     2228.24     2108.26     45.61 o 
   0   4   4       10.15        5.78      6.14 o 
   1   4   4       88.75      122.85      7.58 o 
   2   4   4        7.77       34.11      5.02 o 
   3   4   4      139.41      147.75      6.02 o 
   4   4   4      101.66      102.85      5.85 o 
   5   4   4       85.81       89.38     12.55 o 
   6   4   4      366.55      333.08      9.92 o 
   7   4   4      639.85      688.54     21.34 o 
   8   4   4      203.36      216.68     21.09 o 
   9   4   4        8.92       14.65      8.64 o 
  10   4   4        1.89       19.58     19.58 o 
 -10   5   4        2.13       10.04     12.55 o 
  -9   5   4       85.98       65.90     18.83 o 
  -8   5   4       88.00       83.42      5.34 o 
  -7   5   4     1441.14     1537.17     28.33 o 
  -6   5   4       87.86       78.33     14.56 o 
  -5   5   4      449.78      408.38     11.89 o 
  -4   5   4        1.94        1.26      5.77 o 
  -3   5   4      461.18      379.25      9.41 o 
  -2   5   4     2541.31     2551.44     58.17 o 
  -1   5   4     1693.62     1839.10     77.81 o 
   0   5   4      751.87      790.94     22.19 o 
   1   5   4     1264.86     1196.53     31.59 o 
   2   5   4      869.32      802.54     53.97 o 
   3   5   4     1510.98     1806.21     38.51 o 
   4   5   4       37.26       44.29      6.02 o 
   5   5   4       22.66       18.83      4.93 o 
   6   5   4      103.81      104.75     19.58 o 
   7   5   4      840.12      804.04     17.94 o 
   8   5   4       45.34       51.06     11.55 o 
   9   5   4       12.92       19.36     19.58 o 
  10   5   4      145.60      132.03     19.08 o 
 -10   6   4        3.34        6.53     20.08 o 
  -9   6   4       37.07       38.26     11.21 o 
  -8   6   4        0.40        2.87      6.28 o 
  -7   6   4        2.70        0.00      5.93 o 
  -6   6   4      920.05      946.68     27.61 o 
  -5   6   4        5.22        3.92      7.03 o 
  -4   6   4      393.95      357.55     11.68 o 
  -3   6   4      267.97      315.39     17.82 o 
  -2   6   4       29.98       39.53      9.29 o 
  -1   6   4        8.63        2.38      5.55 o 
   0   6   4      107.85       90.73      7.81 o 
   1   6   4        1.71        4.96      9.29 o 
   2   6   4      277.79      276.69     38.15 o 
   3   6   4      635.70      693.99     30.37 o 
   4   6   4       22.66       12.27      6.53 o 
   5   6   4       12.45       10.82      6.53 o 
   6   6   4      249.50      209.99     13.55 o 
   7   6   4        0.43        0.00      6.16 o 
   8   6   4        9.56       13.32     11.55 o 
   9   6   4      191.36      199.60     17.55 o 
  -9   7   4        1.75        1.40     14.54 o 
  -8   7   4        9.96       14.01      8.17 o 
  -7   7   4        0.18        0.00      7.30 o 
  -6   7   4        1.28        0.00      7.59 o 
  -5   7   4        5.98       22.09      6.20 o 
  -4   7   4       23.72       22.45      9.04 o 
  -3   7   4        6.44       10.69      4.33 o 
  -2   7   4        5.85        0.00      8.24 o 
  -1   7   4       44.91       32.54      8.64 o 
   0   7   4        4.50        9.70      9.11 o 
   1   7   4       13.93       12.19      8.59 o 
   2   7   4      278.18      263.31     13.95 o 
   3   7   4       61.61       53.76      8.33 o 
   4   7   4      315.89      279.75     11.80 o 
   5   7   4       13.06       19.24      6.74 o 
   6   7   4        5.32        0.00      6.33 o 
   7   7   4        1.41        0.00     17.07 o 
   8   7   4       50.14       47.97     20.83 o 
   9   7   4        7.18        0.96     11.70 o 
  -9   8   4        8.51       18.67     15.43 o 
  -8   8   4       22.79       39.21     27.11 o 
  -7   8   4        0.54        6.53     10.54 o 
  -6   8   4       19.44       30.80     16.57 o 
  -5   8   4      103.98      109.90     19.83 o 
  -4   8   4       21.45       23.74     10.29 o 
  -3   8   4      139.09      138.69      9.74 o 
  -2   8   4       32.89       44.18     13.05 o 
  -1   8   4       73.98       46.19     26.36 o 
   0   8   4       32.55       28.07     21.59 o 
   1   8   4       67.72      104.66     31.38 o 
   2   8   4        0.10        6.62     10.61 o 
   3   8   4        0.09        0.00      8.80 o 
   4   8   4      192.82      179.03     11.40 o 
   5   8   4       25.09       50.88     10.13 o 
   6   8   4      129.59      140.04     12.07 o 
   7   8   4        1.21        0.00      9.01 o 
   8   8   4        0.02        7.88     19.33 o 
  -8   9   4       23.25       41.24     11.53 o 
  -7   9   4       42.81       49.70     13.55 o 
  -6   9   4       32.60       51.21     15.06 o 
  -5   9   4       55.22       54.82     11.55 o 
  -4   9   4        2.36        1.66      7.36 o 
  -3   9   4        9.80       15.55      7.28 o 
  -2   9   4      277.61      277.62     24.60 o 
  -1   9   4      716.84      751.53     38.15 o 
   0   9   4      234.93      222.40     18.58 o 
   1   9   4      376.60      413.67     27.11 o 
   2   9   4      151.94      177.22     21.09 o 
   3   9   4       74.78       93.38     19.08 o 
   4   9   4       61.93       86.20     15.31 o 
   5   9   4       89.14       71.47     12.24 o 
   6   9   4        2.22        9.29     15.31 o 
   7   9   4       83.85      108.56     19.58 o 
  -7  10   4       28.14       41.67     16.06 o 
  -6  10   4        0.51        3.51     11.55 o 
  -5  10   4       23.89       37.65     18.58 o 
  -4  10   4        1.65        0.00     15.06 o 
  -3  10   4       59.21       63.88     12.80 o 
  -2  10   4      113.97      106.43     21.59 o 
  -1  10   4      576.99      626.53     35.64 o 
   0  10   4      109.27       99.40     16.57 o 
   1  10   4      323.57      290.17     25.60 o 
   2  10   4      105.37       64.76     16.06 o 
   3  10   4        5.33       32.13     19.58 o 
   4  10   4       34.40       53.26     12.21 o 
   5  10   4        2.36       32.56     13.55 o 
   6  10   4       45.06       74.26     21.59 o 
  -5  11   4        9.72       31.63     16.57 o 
  -4  11   4       11.12       26.61     18.07 o 
  -3  11   4        4.72       36.15     16.57 o 
  -2  11   4       29.27       42.67     19.08 o 
  -1  11   4       32.95       29.12     15.56 o 
   0  11   4       90.16       83.84     21.09 o 
   1  11   4       43.35       40.16     23.09 o 
   2  11   4        1.29        0.00     14.56 o 
   3  11   4        0.03        0.00     15.56 o 
   4  11   4       28.30        0.00     12.91 o 
   5  11   4        3.48       12.80     14.08 o 
  -3  12   4        5.62       10.54     23.60 o 
  -2  12   4       24.65        0.00     23.09 o 
  -1  12   4       10.32       39.16     21.59 o 
   0  12   4       39.30       53.72     17.57 o 
   1  12   4      122.29      180.73     28.11 o 
   2  12   4        0.47       12.55     20.08 o 
   3  12   4       32.57       50.20     21.59 o 
 -11   0   5        8.42       12.55     29.12 o 
  -9   0   5        4.19        9.04     11.55 o 
  -7   0   5       38.83       52.21     11.55 o 
  -5   0   5      145.33      120.99      6.02 o 
  -3   0   5       44.35       52.71      5.52 o 
  -1   0   5      643.97      703.34     24.10 o 
   1   0   5     1667.55     1694.34     35.64 o 
   3   0   5      126.08      111.95      6.53 o 
   5   0   5      154.81      160.15      6.53 o 
   7   0   5        0.42        1.00      4.02 o 
   9   0   5      109.53       80.32     21.59 o 
  11   0   5        6.12       18.07     21.59 o 
 -11   1   5       13.19       27.61     18.07 o 
 -10   1   5      361.92      347.71     20.62 o 
  -9   1   5       73.50       60.42     13.08 o 
  -8   1   5       55.58       64.06     13.64 o 
  -7   1   5       77.91       70.04      3.79 o 
  -6   1   5      918.20      976.15     22.84 o 
  -5   1   5       34.12       31.29      2.64 o 
  -4   1   5      800.43      859.59     17.50 o 
  -3   1   5      481.12      492.49     10.49 o 
  -2   1   5     2881.40     2706.59     48.63 o 
  -1   1   5      506.35      601.21     40.16 o 
   1   1   5     2803.46     2592.11     42.91 o 
   2   1   5      121.65      130.72      5.02 o 
   3   1   5       10.36       36.68      4.52 o 
   4   1   5      403.99      363.70      8.07 o 
   5   1   5      281.05      325.99     13.55 o 
   6   1   5       11.61       17.58      5.52 o 
   7   1   5      115.15      110.91      4.43 o 
   8   1   5      154.54      156.13      8.79 o 
   9   1   5        1.05        0.00      9.17 o 
  10   1   5       15.14       13.13     10.85 o 
  11   1   5       12.77       21.59     16.84 o 
 -11   2   5       66.16      102.55     20.51 o 
 -10   2   5       81.86      126.54     26.61 o 
  -9   2   5      108.33      102.92     19.58 o 
  -8   2   5       43.86       52.43      5.77 o 
  -7   2   5       39.05       43.17     12.30 o 
  -6   2   5        3.26        2.36      2.29 o 
  -5   2   5       16.51       24.52      3.59 o 
  -4   2   5       40.60       41.43      3.19 o 
  -3   2   5     1294.06     1349.43     23.86 o 
  -2   2   5     5359.60     5335.24     86.30 o 
  -1   2   5       40.53       41.09      6.78 o 
   1   2   5     1841.94     1797.04     30.50 o 
   2   2   5     2344.23     2397.31     38.87 o 
   3   2   5     1793.08     1825.56     29.09 o 
   4   2   5        8.37        8.53      3.00 o 
   5   2   5      158.88      201.81      8.28 o 
   6   2   5       35.49       24.83      3.71 o 
   7   2   5      340.68      335.24      8.85 o 
   8   2   5      519.21      491.71     29.37 o 
   9   2   5       54.72       46.33      7.28 o 
  10   2   5      625.98      652.13     38.15 o 
 -11   3   5       72.55       87.13     34.64 o 
 -10   3   5      123.47      110.20     12.43 o 
  -9   3   5       67.57       60.21      5.59 o 
  -8   3   5     1016.74     1091.92     30.00 o 
  -7   3   5        8.12        6.90      3.25 o 
  -6   3   5       44.67       55.65      4.07 o 
  -5   3   5       48.84       48.32      3.61 o 
  -4   3   5      992.55      992.10     17.90 o 
  -3   3   5     2483.61     2606.05     46.84 o 
  -2   3   5     2244.74     2309.54     52.71 o 
  -1   3   5       76.34       87.48      6.53 o 
   0   3   5     1138.12     1163.01     31.88 o 
   1   3   5     4473.98     4591.26     92.99 o 
   2   3   5      314.59      266.19      7.81 o 
   3   3   5      154.34      192.79      6.39 o 
   4   3   5      201.82      193.67      5.85 o 
   5   3   5        5.27        5.87      3.98 o 
   6   3   5      306.20      283.39     31.38 o 
   7   3   5       80.05       75.92     14.56 o 
   8   3   5     1079.97     1192.61     24.83 o 
   9   3   5        7.62        2.39     11.30 o 
  10   3   5        2.92       17.07     17.57 o 
 -11   4   5        4.08       13.02      9.13 o 
 -10   4   5        2.51       18.56     10.23 o 
  -9   4   5       65.33       72.21     24.60 o 
  -8   4   5       72.88       84.03      4.60 o 
  -7   4   5      357.60      347.59     13.81 o 
  -6   4   5       26.92       24.18      4.22 o 
  -5   4   5     1120.50     1198.12     31.88 o 
  -4   4   5     1591.23     1653.68     34.39 o 
  -3   4   5      248.80      275.65     15.81 o 
  -2   4   5     5582.18     5684.25     85.92 o 
  -1   4   5     1979.15     2041.93     43.04 o 
   0   4   5        8.26        1.20      7.07 o 
   1   4   5       42.52       26.72      4.52 o 
   2   4   5      460.84      506.58     12.24 o 
   3   4   5       41.59       46.25      4.93 o 
   4   4   5      461.53      463.66     19.33 o 
   5   4   5      680.60      780.71     26.11 o 
   6   4   5       97.61       68.36      6.28 o 
   7   4   5       56.44       82.22      6.20 o 
   8   4   5       25.55       33.81      6.28 o 
   9   4   5      180.79      178.29     14.46 o 
  10   4   5        0.51       20.58     16.06 o 
 -10   5   5        0.05        0.00     10.04 o 
  -9   5   5        1.26        0.00      8.73 o 
  -8   5   5       18.77       24.89      4.57 o 
  -7   5   5        6.15       15.86      4.78 o 
  -6   5   5        6.42       18.77     14.81 o 
  -5   5   5      303.84      316.64      9.72 o 
  -4   5   5       81.74       85.32     23.85 o 
  -3   5   5      153.08      135.87      5.43 o 
  -2   5   5      593.08      590.10     14.93 o 
  -1   5   5       41.22       48.36      8.14 o 
   0   5   5        0.23       19.70     14.31 o 
   1   5   5       29.51       53.39      6.92 o 
   2   5   5        4.17        2.89      4.09 o 
   3   5   5        5.46       13.86      5.29 o 
   4   5   5        1.40        2.60      3.86 o 
   5   5   5       61.11       51.34      7.03 o 
   6   5   5      105.28      102.11      7.59 o 
   7   5   5       67.75       60.40      6.24 o 
   8   5   5       99.48      120.74      9.79 o 
   9   5   5        3.19        0.00      9.77 o 
  10   5   5        0.30        0.00     16.06 o 
 -10   6   5        0.24        0.00     22.09 o 
  -9   6   5       79.67      129.53     17.47 o 
  -8   6   5       69.44       85.49      8.44 o 
  -7   6   5      354.75      367.68     14.16 o 
  -6   6   5       15.86       18.27      5.85 o 
  -5   6   5      567.31      631.42     17.19 o 
  -4   6   5       31.29       31.81      9.29 o 
  -3   6   5       68.41       59.98      4.70 o 
  -2   6   5      115.52      110.49     16.57 o 
  -1   6   5       38.40       35.09      7.43 o 
   0   6   5      380.50      389.36     15.79 o 
   1   6   5       24.36       15.02      8.79 o 
   2   6   5      156.17      132.07     10.82 o 
   3   6   5       78.67       85.88      6.36 o 
   4   6   5      275.44      263.51      9.04 o 
   5   6   5        0.45        0.00      5.55 o 
   6   6   5      218.58      226.00     11.32 o 
   7   6   5      442.61      455.58     15.92 o 
   8   6   5        2.07        0.00     11.80 o 
   9   6   5       15.52       13.88     13.12 o 
  -9   7   5        1.10        0.00     13.58 o 
  -8   7   5       38.90       28.58     19.58 o 
  -7   7   5        9.13        0.00     14.31 o 
  -6   7   5        0.14        0.00      7.22 o 
  -5   7   5        2.84       13.34      6.39 o 
  -4   7   5        0.05        8.53      7.48 o 
  -3   7   5      103.17       89.91      6.00 o 
  -2   7   5      137.38      157.46     36.90 o 
  -1   7   5      125.95      118.70     30.12 o 
   0   7   5      353.09      334.91     13.58 o 
   1   7   5      342.00      311.28     13.12 o 
   2   7   5        0.02       17.40      9.42 o 
   3   7   5      254.39      248.20      9.92 o 
   4   7   5        1.13        7.95      6.20 o 
   5   7   5       14.14       37.97     24.85 o 
   6   7   5       96.01      116.10      9.95 o 
   7   7   5       52.24       62.85      9.51 o 
   8   7   5        5.49        1.46      8.72 o 
   9   7   5       29.93       42.32     14.31 o 
  -9   8   5      204.08      290.67     44.18 o 
  -8   8   5        0.62       10.38     19.08 o 
  -7   8   5       51.83       64.26     14.06 o 
  -6   8   5        0.80        0.00     10.00 o 
  -5   8   5       13.36       10.41      7.71 o 
  -4   8   5      187.24      166.22     20.08 o 
  -3   8   5       14.77       18.03      5.66 o 
  -2   8   5      291.33      283.56     19.87 o 
  -1   8   5      330.54      294.09     23.36 o 
   0   8   5      382.86      445.51     25.01 o 
   1   8   5      775.53      818.58     35.89 o 
   2   8   5      772.11      758.69     40.45 o 
   3   8   5       45.59       54.87     19.08 o 
   4   8   5        0.39        0.00      9.55 o 
   5   8   5      203.10      184.00     15.56 o 
   6   8   5       23.28       16.17     12.87 o 
   7   8   5       12.43        0.00     10.07 o 
   8   8   5        6.22        0.00     12.32 o 
  -8   9   5       24.87       45.70     14.77 o 
  -7   9   5       14.45       29.62     13.55 o 
  -6   9   5        3.15       13.05     13.55 o 
  -5   9   5        2.80        0.00     10.29 o 
  -4   9   5       32.59       49.50      8.27 o 
  -3   9   5        5.90        3.46      6.86 o 
  -2   9   5      253.65      252.02     23.09 o 
  -1   9   5      930.55      926.87     34.10 o 
   0   9   5        0.64       15.52     11.48 o 
   1   9   5      582.59      609.92     33.63 o 
   2   9   5       46.17       34.28     11.03 o 
   3   9   5       45.53       56.73     15.06 o 
   4   9   5        8.99       13.17      9.15 o 
   5   9   5        1.86        0.00     11.14 o 
   6   9   5       34.57       38.75     28.11 o 
   7   9   5       11.79       25.06     12.05 o 
  -7  10   5        6.69        2.51     12.05 o 
  -6  10   5       66.30       89.36     17.07 o 
  -5  10   5        2.71        0.00     16.57 o 
  -4  10   5       56.06       37.53     31.63 o 
  -3  10   5        4.16        0.87     10.29 o 
  -2  10   5      207.43      145.09     19.58 o 
  -1  10   5       36.53       95.39     20.58 o 
   0  10   5       10.86       14.56     16.06 o 
   1  10   5        0.42        9.54     18.58 o 
   2  10   5       79.23      130.03     21.59 o 
   3  10   5       39.05       31.13     15.06 o 
   4  10   5       42.73       69.83     18.32 o 
   5  10   5        3.21        0.00     29.12 o 
   6  10   5       30.26       59.76     23.34 o 
  -5  11   5        3.79        6.02     17.57 o 
  -4  11   5        0.03        0.00     18.07 o 
  -3  11   5       13.98       24.60     17.57 o 
  -2  11   5       32.94       22.59     19.08 o 
  -1  11   5        0.02        0.00     16.06 o 
   0  11   5       12.14        8.03     15.56 o 
   1  11   5       71.38       40.16     23.09 o 
   2  11   5       19.75        0.00     16.06 o 
   3  11   5       17.56       49.20     18.07 o 
   4  11   5        1.09       13.56     30.37 o 
   5  11   5        5.81        9.37     18.32 o 
  -3  12   5        6.33        2.51     23.60 o 
  -2  12   5        5.37       20.58     23.60 o 
  -1  12   5        2.75        0.00     23.09 o 
   0  12   5       37.53       75.81     20.58 o 
   1  12   5        0.14       38.66     25.60 o 
   2  12   5        5.18       10.54     17.57 o 
   3  12   5        6.02        0.00     18.07 o 
 -10   0   6      798.12      745.51     39.66 o 
  -8   0   6      239.40      234.45     20.58 o 
  -6   0   6      455.15      543.19     15.06 o 
  -4   0   6     2056.90     1888.63     49.70 o 
  -2   0   6     5307.61     4969.57    140.07 o 
   2   0   6     4148.26     4095.54     86.35 o 
   4   0   6      420.85      435.26     12.05 o 
   6   0   6      757.17      781.66     24.60 o 
   8   0   6      557.02      535.66     16.57 o 
  10   0   6      322.10      283.14     24.10 o 
 -11   1   6        1.28       15.82     14.59 o 
 -10   1   6        0.11        0.00     15.56 o 
  -9   1   6       59.73       56.73     11.55 o 
  -8   1   6        9.79        0.11      7.28 o 
  -7   1   6       17.90       23.66      8.03 o 
  -6   1   6        4.95        4.75      2.64 o 
  -5   1   6      523.40      441.02     19.33 o 
  -4   1   6     1008.07     1072.33     46.94 o 
  -3   1   6      220.64      244.19      6.50 o 
  -2   1   6     3472.80     3458.47     76.51 o 
  -1   1   6      339.99      373.71     10.28 o 
   1   1   6      137.60      138.80      6.02 o 
   2   1   6        3.70        5.72      2.51 o 
   3   1   6     2610.54     2682.21     37.06 o 
   4   1   6      535.88      571.30     11.18 o 
   5   1   6        3.00        8.28      3.19 o 
   6   1   6      281.43      294.38      7.35 o 
   7   1   6        0.05        2.16      3.51 o 
   8   1   6      103.64       89.37      4.26 o 
   9   1   6       23.79       16.91      9.54 o 
  10   1   6       74.15       78.40     13.99 o 
 -11   2   6        2.31        0.41     11.52 o 
 -10   2   6       16.52       25.90     11.23 o 
  -9   2   6       33.60       28.91      8.53 o 
  -8   2   6       71.14       68.40     11.80 o 
  -7   2   6      121.16      121.55      6.78 o 
  -6   2   6       18.20       14.01      8.28 o 
  -5   2   6       46.94       37.46      9.79 o 
  -4   2   6      125.79      116.28      4.43 o 
  -3   2   6        5.00        5.82      4.77 o 
  -2   2   6      339.09      340.48      8.51 o 
  -1   2   6       45.93       48.70      7.03 o 
   0   2   6      283.22      252.81     12.07 o 
   1   2   6     3003.01     2878.04     51.44 o 
   2   2   6      568.37      517.10     10.85 o 
   3   2   6      440.01      419.60      7.93 o 
   4   2   6       33.83       21.84      3.90 o 
   5   2   6       27.43       29.99      4.27 o 
   6   2   6      196.05      174.02     16.82 o 
   7   2   6      465.60      488.88     12.60 o 
   8   2   6        5.86        7.43      3.50 o 
   9   2   6        5.30        0.00      8.28 o 
  10   2   6        5.92        1.18     14.31 o 
 -11   3   6        3.57       10.03     11.93 o 
 -10   3   6        0.69       23.24     24.35 o 
  -9   3   6        3.73        3.51      6.02 o 
  -8   3   6      279.81      290.65     12.55 o 
  -7   3   6      146.63      152.89     15.81 o 
  -6   3   6       17.80       17.80      3.55 o 
  -5   3   6       66.00       76.55      9.54 o 
  -4   3   6        7.34        8.01      6.28 o 
  -3   3   6       46.87       56.94      4.22 o 
  -2   3   6      415.00      402.61     10.58 o 
  -1   3   6       12.86       12.74      1.96 o 
   0   3   6      593.37      528.94     14.55 o 
   1   3   6       14.12       22.44      6.56 o 
   2   3   6      233.18      249.60     16.32 o 
   3   3   6        2.68        6.53      3.90 o 
   4   3   6       76.62       97.94      9.04 o 
   5   3   6       58.77       52.93      4.57 o 
   6   3   6       30.61       28.85      4.18 o 
   7   3   6       58.68       67.52      5.32 o 
   8   3   6      101.76       95.58      5.29 o 
   9   3   6        7.89        0.00      8.16 o 
  10   3   6       37.32       40.16     22.59 o 
 -10   4   6        1.88        5.69     13.55 o 
  -9   4   6      232.10      197.89     11.86 o 
  -8   4   6      115.02      131.51      9.29 o 
  -7   4   6       19.38       19.38      5.77 o 
  -6   4   6       81.56       98.30      7.78 o 
  -5   4   6       70.87       89.30      4.70 o 
  -4   4   6        5.92        3.18      5.29 o 
  -3   4   6     3195.49     3469.12     60.06 o 
  -2   4   6     1755.36     1747.23     32.81 o 
  -1   4   6       21.66       16.82      3.77 o 
   0   4   6     1197.97     1159.01     29.21 o 
   1   4   6      375.69      399.10     17.07 o 
   2   4   6      278.82      322.06      9.23 o 
   3   4   6      320.12      305.57      8.14 o 
   4   4   6      171.21      200.40      7.71 o 
   5   4   6       39.68       46.84      7.03 o 
   6   4   6       83.78      112.38     17.07 o 
   7   4   6      262.92      233.27      9.23 o 
   8   4   6        1.07        0.95      5.05 o 
   9   4   6      188.23      180.71     17.21 o 
  10   4   6        2.98       49.70     23.60 o 
 -10   5   6       30.91       55.54     16.32 o 
  -9   5   6      326.34      340.16     16.53 o 
  -8   5   6       16.20       18.39      4.39 o 
  -7   5   6     1701.43     1664.91     56.23 o 
  -6   5   6      179.76      169.95     20.83 o 
  -5   5   6        7.83        0.00      5.09 o 
  -4   5   6        0.56       18.54     10.29 o 
  -3   5   6      517.71      518.26     12.35 o 
  -2   5   6     2510.89     2681.13     57.98 o 
  -1   5   6        0.21        0.00      5.85 o 
   0   5   6       73.07      113.80     14.56 o 
   1   5   6      157.97      173.11     17.82 o 
   2   5   6      106.94      106.93      6.02 o 
   3   5   6     1656.39     1712.32     64.51 o 
   4   5   6       70.08       86.03      8.28 o 
   5   5   6      936.23      986.12     24.14 o 
   6   5   6      866.01      921.70     23.86 o 
   7   5   6      197.78      182.32      9.23 o 
   8   5   6        1.71       28.78      9.79 o 
   9   5   6       12.62        9.46     12.32 o 
  10   5   6        4.56        8.53     18.58 o 
 -10   6   6        1.51        3.51     16.57 o 
  -9   6   6        0.03        5.46     12.15 o 
  -8   6   6      439.12      427.05     15.29 o 
  -7   6   6      184.61      179.22     10.04 o 
  -6   6   6      160.71      127.94      7.58 o 
  -5   6   6      198.88      201.00      8.69 o 
  -4   6   6        4.04        0.76      8.28 o 
  -3   6   6     1104.55     1146.70     21.26 o 
  -2   6   6       84.68       91.93      9.36 o 
  -1   6   6       32.85       25.51     10.04 o 
   0   6   6      116.87      129.19      9.16 o 
   1   6   6     1208.17     1308.07     36.16 o 
   2   6   6      195.76      163.37      9.01 o 
   3   6   6       67.64       56.22     10.54 o 
   4   6   6       34.60       21.51      4.93 o 
   5   6   6      204.47      161.72      9.19 o 
   6   6   6      317.11      267.67     13.81 o 
   7   6   6      124.75      147.45     11.34 o 
   8   6   6        3.06       10.66     12.30 o 
   9   6   6      187.98      262.90     51.71 o 
  -9   7   6        1.48        2.01     18.07 o 
  -8   7   6        0.14        3.50      9.81 o 
  -7   7   6        3.58        0.00      8.03 o 
  -6   7   6       18.67       15.56      7.45 o 
  -5   7   6       68.20       71.90     14.81 o 
  -4   7   6        9.86       18.14      6.13 o 
  -3   7   6        3.06        5.78      4.55 o 
  -2   7   6        5.68       14.23      9.79 o 
  -1   7   6       39.30       45.80      9.36 o 
   0   7   6      279.59      254.74     13.72 o 
   1   7   6       43.24       25.31     10.94 o 
   2   7   6      605.78      590.82     38.15 o 
   3   7   6        9.18        9.36      5.79 o 
   4   7   6        0.87        2.33      6.99 o 
   5   7   6      135.40      124.02     10.29 o 
   6   7   6        0.17       11.43      8.34 o 
   7   7   6        0.43        2.51     12.05 o 
   8   7   6       22.89        9.18      9.28 o 
   9   7   6       21.07       17.23     14.58 o 
  -8   8   6        2.28        2.66     17.32 o 
  -7   8   6        1.03        0.00      9.54 o 
  -6   8   6       38.52       33.27      9.89 o 
  -5   8   6      176.58      154.39     23.09 o 
  -4   8   6        6.56       12.04      7.48 o 
  -3   8   6       82.70       75.73      7.58 o 
  -2   8   6      358.63      349.66     24.01 o 
  -1   8   6      189.17      209.32     33.64 o 
   0   8   6        1.68        2.72     14.54 o 
   1   8   6      359.34      367.59     26.11 o 
   2   8   6      217.65      181.46     19.08 o 
   3   8   6      581.53      596.98     25.85 o 
   4   8   6       11.36       11.36      8.38 o 
   5   8   6      379.85      446.52     22.00 o 
   6   8   6        0.03       13.23     11.70 o 
   7   8   6       12.15        0.00     19.83 o 
   8   8   6        1.07        0.00     14.59 o 
  -8   9   6       73.31       84.38     16.20 o 
  -7   9   6       80.17       65.26     17.07 o 
  -6   9   6       22.17       20.08     15.56 o 
  -5   9   6       61.93       42.82     13.30 o 
  -4   9   6       80.11       83.90     10.29 o 
  -3   9   6       55.17       33.96      7.48 o 
  -2   9   6        1.32        1.91     13.53 o 
  -1   9   6       19.45       16.60     18.01 o 
   0   9   6      177.59      201.56     22.36 o 
   1   9   6      808.16      856.25     41.60 o 
   2   9   6      241.67      229.36     41.67 o 
   3   9   6       98.80       89.27     12.39 o 
   4   9   6        0.68        0.00      7.93 o 
   5   9   6       23.61       49.32     10.43 o 
   6   9   6       17.56        2.76     15.31 o 
   7   9   6        1.71       22.40     12.53 o 
  -7  10   6       25.06       45.18     20.08 o 
  -6  10   6        0.04        0.00     13.55 o 
  -5  10   6       13.78       15.06     17.07 o 
  -4  10   6       12.76       12.05     12.05 o 
  -3  10   6       32.30       72.20     16.82 o 
  -2  10   6        0.08       23.09     15.06 o 
  -1  10   6      539.69      528.13     34.14 o 
   0  10   6       45.40       69.28     18.58 o 
   1  10   6       28.62       19.58     15.06 o 
   2  10   6        7.46       18.58     12.05 o 
   3  10   6       36.49       35.02      8.80 o 
   4  10   6       26.09       21.93     10.64 o 
   5  10   6       14.19       18.40     11.34 o 
   6  10   6       35.73       49.25     34.14 o 
  -5  11   6       26.56       23.60     22.59 o 
  -4  11   6        3.28       30.62     20.58 o 
  -3  11   6       57.18       63.76     15.56 o 
  -2  11   6        5.87        9.54     15.56 o 
  -1  11   6        1.93        0.00     15.06 o 
   0  11   6        0.71        0.00     17.07 o 
   1  11   6        1.61        9.04     16.06 o 
   2  11   6      174.18      116.47     25.60 o 
   3  11   6        2.34        0.00      9.27 o 
   4  11   6        0.52        5.59     16.06 o 
   5  11   6        6.20       21.09     17.07 o 
  -3  12   6        2.87        0.00     25.60 o 
  -2  12   6        2.03        8.03     19.08 o 
  -1  12   6        2.06        0.00     21.59 o 
   0  12   6       17.74       75.81     22.59 o 
   1  12   6       50.74       59.74     25.60 o 
   2  12   6        0.04        0.00     16.57 o 
  -7   0   7       37.36       29.62      4.52 o 
  -5   0   7      327.52      282.64     10.04 o 
  -3   0   7       23.77       13.55      5.02 o 
  -1   0   7     1381.06     1347.94     47.19 o 
   1   0   7     1935.01     1864.53     40.66 o 
   3   0   7      548.89      655.65     20.08 o 
   5   0   7        2.06        0.50      4.52 o 
   7   0   7        8.34       11.04      5.52 o 
   9   0   7       22.02        7.03      4.02 o 
 -11   1   7       18.76       36.46     16.79 o 
 -10   1   7       36.72       21.89     10.49 o 
  -9   1   7        5.11       12.55     14.06 o 
  -8   1   7       25.41       31.06      8.03 o 
  -7   1   7       33.68       26.48      3.51 o 
  -6   1   7      599.61      609.67     12.05 o 
  -5   1   7        1.74       10.71      3.14 o 
  -4   1   7      428.88      454.48     11.10 o 
  -3   1   7       74.26       56.80      4.26 o 
  -2   1   7       11.60       19.44      3.50 o 
  -1   1   7      957.78      782.22     20.62 o 
   0   1   7     8083.35     8292.14    253.42 o 
   1   1   7      126.07      167.49      4.61 o 
   2   1   7      281.36      276.44      6.13 o 
   3   1   7      847.35      917.49     27.86 o 
   4   1   7      193.58      173.53     12.05 o 
   5   1   7        0.36        5.81      3.36 o 
   6   1   7      209.09      202.81      6.27 o 
   7   1   7      170.64      188.26      6.72 o 
   8   1   7       21.38       14.96      5.27 o 
   9   1   7        1.20        1.47      6.33 o 
  10   1   7       12.18       33.15     13.15 o 
 -11   2   7        6.44        0.00     14.71 o 
 -10   2   7      127.38      112.06     30.37 o 
  -9   2   7      165.52      161.07      7.17 o 
  -8   2   7      499.64      478.59     24.85 o 
  -7   2   7      102.55      101.45      4.61 o 
  -6   2   7        0.29        4.70      6.02 o 
  -5   2   7       84.17       75.52      4.43 o 
  -4   2   7       51.00       28.75      3.77 o 
  -3   2   7      564.17      642.92     12.89 o 
  -2   2   7     2518.06     2507.25     50.00 o 
  -1   2   7        3.79       10.68      5.07 o 
   0   2   7     1053.15     1142.64     24.16 o 
   1   2   7      609.83      719.94     16.50 o 
   2   2   7      244.93      238.86      6.63 o 
   3   2   7      380.19      320.94      7.23 o 
   4   2   7      275.78      297.92      7.48 o 
   5   2   7      790.55      758.24     15.50 o 
   6   2   7      693.52      690.49     31.38 o 
   7   2   7        2.71        5.59      3.77 o 
   8   2   7      165.66      147.75      6.56 o 
   9   2   7       17.10       16.13      9.54 o 
  10   2   7       67.93       90.88     13.89 o 
 -11   3   7       19.01        0.00     11.81 o 
 -10   3   7       52.08       60.34     25.10 o 
  -9   3   7       96.91       95.52     18.58 o 
  -8   3   7      408.35      454.36     21.84 o 
  -7   3   7      127.10      136.98     13.81 o 
  -6   3   7      145.18      144.43      9.29 o 
  -5   3   7      127.21      120.80      5.32 o 
  -4   3   7      541.70      551.63     12.06 o 
  -3   3   7        4.47        9.84      8.03 o 
  -2   3   7      112.43      102.21      7.79 o 
  -1   3   7     2720.41     3097.40     65.28 o 
   0   3   7      503.59      425.76     11.94 o 
   1   3   7      555.67      595.53     15.92 o 
   2   3   7      205.33      219.23     15.06 o 
   3   3   7       75.93       95.36      5.52 o 
   4   3   7        1.44        0.00      3.90 o 
   5   3   7       17.64       13.20      4.27 o 
   6   3   7     2141.76     2296.62     44.64 o 
   7   3   7       44.77       62.48      5.07 o 
   8   3   7       56.43       48.49      5.55 o 
   9   3   7       75.78      115.21     12.41 o 
  10   3   7      134.03      174.71     27.11 o 
 -10   4   7        2.95        1.74     15.81 o 
  -9   4   7      144.13      154.07     22.59 o 
  -8   4   7       78.16       99.14     12.05 o 
  -7   4   7       27.46       28.64      4.27 o 
  -6   4   7        0.28        8.85      3.86 o 
  -5   4   7      211.06      207.26     15.06 o 
  -4   4   7      384.51      362.24     11.65 o 
  -3   4   7      216.22      308.83      9.28 o 
  -2   4   7     1273.61     1345.94     30.37 o 
  -1   4   7     1239.79     1230.16     28.58 o 
   0   4   7      457.36      469.19     15.61 o 
   1   4   7      193.26      165.79      9.40 o 
   2   4   7        0.89        0.05      5.39 o 
   3   4   7      804.31      876.31     18.83 o 
   4   4   7      554.82      529.02     12.29 o 
   5   4   7       94.13       86.77      6.02 o 
   6   4   7      456.03      427.64     14.37 o 
   7   4   7      256.35      259.55     25.60 o 
   8   4   7      290.20      260.59     14.31 o 
   9   4   7       74.50      102.63     21.84 o 
  10   4   7        3.19        7.53     18.07 o 
 -10   5   7        4.43        7.99     14.06 o 
  -9   5   7        0.67        4.23      5.29 o 
  -8   5   7       44.75       64.19      5.55 o 
  -7   5   7       48.30       48.51      5.65 o 
  -6   5   7       85.79       79.99      7.23 o 
  -5   5   7       23.85       21.56      5.91 o 
  -4   5   7        2.45        5.99      4.39 o 
  -3   5   7      380.24      373.89     10.01 o 
  -2   5   7       42.75       54.22      7.28 o 
  -1   5   7      905.33      892.50     19.75 o 
   0   5   7       37.38       23.41      7.58 o 
   1   5   7      621.17      608.79     14.66 o 
   2   5   7      773.28      817.19     31.88 o 
   3   5   7      223.10      228.93      8.56 o 
   4   5   7       20.72       17.82      6.28 o 
   5   5   7      222.36      215.49      9.05 o 
   6   5   7       88.54      116.71     25.10 o 
   7   5   7      203.15      205.58     17.57 o 
   8   5   7        0.33        0.00      8.38 o 
   9   5   7       56.02       55.03     13.64 o 
 -10   6   7       16.02       33.13     16.06 o 
  -9   6   7       58.93       56.44     13.13 o 
  -8   6   7       89.13      113.41     10.23 o 
  -7   6   7        5.16        5.02      7.53 o 
  -6   6   7       69.00       50.02      7.52 o 
  -5   6   7       47.00       44.61      6.53 o 
  -4   6   7       83.72       67.88      6.24 o 
  -3   6   7      473.64      470.50     12.20 o 
  -2   6   7       17.27       11.09      4.52 o 
  -1   6   7        7.30       12.01     16.32 o 
   0   6   7      131.29      107.86      9.05 o 
   1   6   7      100.80      100.87      5.96 o 
   2   6   7      145.48      146.45      9.29 o 
   3   6   7      204.19      202.71      8.43 o 
   4   6   7       72.39       67.84      8.53 o 
   5   6   7       98.38       88.87     10.72 o 
   6   6   7      136.33      133.72     18.32 o 
   7   6   7       14.34       11.41      7.71 o 
   8   6   7       44.04       32.23     10.03 o 
   9   6   7       47.90       41.78     17.07 o 
  -9   7   7       60.48       85.80     24.10 o 
  -8   7   7      127.39      132.90     12.52 o 
  -7   7   7        1.09        0.00      9.54 o 
  -6   7   7      104.74       77.55     12.80 o 
  -5   7   7       29.68       37.38      7.23 o 
  -4   7   7      483.71      480.06     16.16 o 
  -3   7   7      160.52      168.26      6.72 o 
  -2   7   7        9.60       29.44     20.33 o 
  -1   7   7      242.75      225.07     27.11 o 
   0   7   7      356.50      330.90     34.89 o 
   1   7   7      402.25      345.74     19.90 o 
   2   7   7      253.54      275.53     19.33 o 
   3   7   7       64.31       76.98     11.30 o 
   4   7   7      256.74      241.33     15.30 o 
   5   7   7       39.99       32.42      9.73 o 
   6   7   7       85.77       79.91     15.44 o 
   7   7   7      100.79      114.05     10.47 o 
   8   7   7      129.02      122.23     17.82 o 
  -8   8   7      101.89      110.89     13.92 o 
  -7   8   7        1.31        1.00     13.05 o 
  -6   8   7        0.31        0.00     13.05 o 
  -5   8   7      105.97       82.30     12.55 o 
  -4   8   7        1.99       15.09     11.30 o 
  -3   8   7       93.75       78.35      6.39 o 
  -2   8   7      157.74      133.27     31.13 o 
  -1   8   7      293.02      295.29     21.95 o 
   0   8   7      199.28      255.69     27.36 o 
   1   8   7        1.76       15.71     14.70 o 
   2   8   7     1215.78     1248.31     40.52 o 
   3   8   7       28.34       16.07     16.57 o 
   4   8   7      298.68      294.92     35.39 o 
   5   8   7       65.26       48.41     15.31 o 
   6   8   7       69.19       76.81     12.26 o 
   7   8   7        0.41        6.36     26.11 o 
   8   8   7        1.57        0.00     12.97 o 
  -8   9   7        4.71        0.00     12.78 o 
  -7   9   7        1.81        0.00     12.05 o 
  -6   9   7       36.49       30.12     15.06 o 
  -5   9   7       42.25       51.09     16.82 o 
  -4   9   7       64.48       70.97     17.57 o 
  -3   9   7      217.50      194.89     11.34 o 
  -2   9   7      121.95      119.13     21.34 o 
  -1   9   7       12.12       34.22     18.09 o 
   0   9   7      460.73      481.27     38.41 o 
   1   9   7      192.70      254.07     27.11 o 
   2   9   7        9.01       13.82      6.78 o 
   3   9   7      127.20      148.75     37.40 o 
   4   9   7        6.41        0.00      9.46 o 
   5   9   7      186.16      219.64     15.20 o 
   6   9   7        2.05        0.00     10.85 o 
   7   9   7       20.89       11.55     15.06 o 
  -6  10   7        0.01        0.00     18.58 o 
  -5  10   7        3.05       31.63     16.57 o 
  -4  10   7        0.01        0.00     14.56 o 
  -3  10   7        2.40       23.44     11.68 o 
  -2  10   7        3.03        0.00     14.56 o 
  -1  10   7       18.13       34.04     15.77 o 
   0  10   7       77.72       67.01     27.36 o 
   1  10   7        0.00       15.95     19.32 o 
   2  10   7       69.12       67.94     35.89 o 
   3  10   7        2.66        0.30     14.06 o 
   4  10   7        0.00        5.75      9.01 o 
   5  10   7        2.48        0.83     11.53 o 
   6  10   7       22.29       25.31     12.57 o 
  -5  11   7       15.29       21.09     23.09 o 
  -4  11   7        3.74       26.61     18.58 o 
  -3  11   7       44.05       67.77     22.59 o 
  -2  11   7       69.93       92.88     21.59 o 
  -1  11   7       23.57       19.08     21.59 o 
   0  11   7       17.56       35.14     18.58 o 
   1  11   7       33.54       20.58     14.56 o 
   2  11   7        1.18        0.00     22.09 o 
   3  11   7       31.83       32.13     23.09 o 
   4  11   7        0.16        4.52     18.07 o 
  -3  12   7        3.28       20.58     18.58 o 
  -2  12   7       10.43        2.01     17.07 o 
  -1  12   7      102.06      114.46     28.62 o 
   0  12   7       17.86       31.63     19.08 o 
   1  12   7       25.50       50.70     19.58 o 
   2  12   7       11.68        5.02     21.09 o 
 -10   0   8       12.91       11.55     12.05 o 
  -8   0   8       93.07       87.85      5.52 o 
  -6   0   8       36.69       34.64      5.02 o 
  -4   0   8      143.27      158.14     10.04 o 
  -2   0   8      271.19      350.42     11.55 o 
   0   0   8    24939.63    26594.90    835.88 o 
   2   0   8      674.27      672.21     18.07 o 
   4   0   8      224.71      226.41     10.04 o 
   6   0   8      197.28      210.85      9.04 o 
   8   0   8       13.08        8.03      7.03 o 
  10   0   8        5.24        0.00     21.09 o 
 -11   1   8       63.47       69.77     14.74 o 
 -10   1   8      195.05      203.71     16.72 o 
  -9   1   8        6.46        1.51      2.47 o 
  -8   1   8       71.15       67.93      9.29 o 
  -7   1   8       34.23       49.38      6.53 o 
  -6   1   8      802.92      835.03     15.57 o 
  -5   1   8       45.28       52.45      4.57 o 
  -4   1   8      231.78      261.27      7.52 o 
  -3   1   8      102.64       55.03      6.02 o 
  -2   1   8     2934.10     2867.86     60.45 o 
  -1   1   8      169.80      162.93     17.07 o 
   0   1   8      896.63     1069.94     41.42 o 
   1   1   8     1223.41     1258.72     21.63 o 
   2   1   8     2901.30     3033.07     42.92 o 
   3   1   8      419.75      431.70      9.53 o 
   4   1   8      176.35      171.75      5.14 o 
   5   1   8       60.27       75.49      5.77 o 
   6   1   8        0.36        2.84      5.02 o 
   7   1   8      378.08      395.12      9.64 o 
   8   1   8      282.07      272.12      8.56 o 
   9   1   8      116.70      100.12     20.83 o 
  10   1   8       16.87       41.70     11.53 o 
 -11   2   8        0.01        7.72     16.76 o 
 -10   2   8      124.21      146.81     23.85 o 
  -9   2   8        5.42        7.40      4.76 o 
  -8   2   8       91.50       94.61      5.17 o 
  -7   2   8       96.58      100.02      4.78 o 
  -6   2   8       90.22       97.25      4.61 o 
  -5   2   8        0.46        0.72      3.61 o 
  -4   2   8        3.41        3.82      3.50 o 
  -3   2   8      536.95      542.79     13.81 o 
  -2   2   8      605.67      576.78     15.44 o 
  -1   2   8        1.24        7.63      5.49 o 
   0   2   8      428.95      333.32     16.57 o 
   1   2   8       46.23       58.81      5.14 o 
   2   2   8     1250.61     1405.12     23.52 o 
   3   2   8        0.25        2.59      3.36 o 
   4   2   8        2.30        1.23      3.71 o 
   5   2   8       78.54       64.43      4.34 o 
   6   2   8        0.64        4.66      3.86 o 
   7   2   8       43.52       61.73      4.93 o 
   8   2   8        1.79        6.35      4.34 o 
   9   2   8       18.11       16.90      7.84 o 
  10   2   8       33.38       59.74     24.10 o 
 -11   3   8        4.02        2.26     11.07 o 
 -10   3   8       21.30       30.83     10.17 o 
  -9   3   8       41.74       41.00      8.64 o 
  -8   3   8        0.23        8.18      5.27 o 
  -7   3   8      172.59      149.10      8.03 o 
  -6   3   8       46.64       43.96      4.57 o 
  -5   3   8      151.49      138.12      6.00 o 
  -4   3   8        8.88        6.34      2.58 o 
  -3   3   8       48.40       45.16      8.28 o 
  -2   3   8      487.08      548.57     17.21 o 
  -1   3   8      641.61      639.52     16.23 o 
   0   3   8     1528.11     1689.08     34.24 o 
   1   3   8      287.59      270.23     13.30 o 
   2   3   8      132.84      142.60      9.04 o 
   3   3   8        3.82        0.00      3.90 o 
   4   3   8      165.54      145.41      5.68 o 
   5   3   8      102.61      122.49      7.03 o 
   6   3   8      108.17      116.08      5.79 o 
   7   3   8        9.25        4.97      8.79 o 
   8   3   8      323.85      308.43     16.32 o 
   9   3   8        7.94        0.00      9.27 o 
  10   3   8       28.76       66.27     23.60 o 
 -10   4   8        0.87        0.00     10.00 o 
  -9   4   8       40.47       48.01      4.98 o 
  -8   4   8      259.69      310.99      8.85 o 
  -7   4   8     1283.17     1314.60     37.65 o 
  -6   4   8       81.42       85.98      4.78 o 
  -5   4   8       14.55       16.03      2.69 o 
  -4   4   8     1510.35     1354.56     31.23 o 
  -3   4   8      361.66      418.93     29.87 o 
  -2   4   8      614.48      657.87     19.34 o 
  -1   4   8       51.87       46.47     10.04 o 
   0   4   8     1754.43     1980.99     43.96 o 
   1   4   8       33.39       32.27      5.01 o 
   2   4   8        0.13        0.17      4.78 o 
   3   4   8      274.67      295.17      9.40 o 
   4   4   8      347.89      346.17     22.59 o 
   5   4   8       91.65       98.43     20.83 o 
   6   4   8       42.11       52.17      5.55 o 
   7   4   8       62.62       52.70      6.27 o 
   8   4   8      265.29      245.15     21.59 o 
   9   4   8        1.92        0.00      9.23 o 
  10   4   8        0.65       31.63     19.08 o 
 -10   5   8       33.76       30.81     10.00 o 
  -9   5   8      579.00      591.65     21.84 o 
  -8   5   8      320.99      292.50      9.29 o 
  -7   5   8      151.14      166.70     12.55 o 
  -6   5   8      257.49      274.01     11.08 o 
  -5   5   8     1542.30     1523.93     35.56 o 
  -4   5   8      440.98      341.49     11.44 o 
  -3   5   8      191.41      235.32     16.32 o 
  -2   5   8      290.80      313.19     19.33 o 
  -1   5   8      568.43      566.59     18.30 o 
   0   5   8      399.63      464.03     16.76 o 
   1   5   8      420.62      484.61     17.35 o 
   2   5   8      674.21      667.85     20.09 o 
   3   5   8       38.67       50.53      6.50 o 
   4   5   8       54.02       55.26      6.39 o 
   5   5   8      421.02      428.59     14.09 o 
   6   5   8      428.94      384.79     14.37 o 
   7   5   8      130.18      134.04      9.04 o 
   8   5   8        2.96       12.04     11.30 o 
   9   5   8       55.79       92.28     15.56 o 
 -10   6   8        3.14        0.00     29.12 o 
  -9   6   8        4.78        8.33      7.31 o 
  -8   6   8       65.32       39.03      8.65 o 
  -7   6   8      214.19      250.19     34.39 o 
  -6   6   8      108.34       96.94      9.28 o 
  -5   6   8      375.45      366.52     13.84 o 
  -4   6   8      145.66      138.08      7.80 o 
  -3   6   8      119.59      104.07      5.23 o 
  -2   6   8       84.99       78.51      8.79 o 
  -1   6   8       67.43       49.51     11.80 o 
   0   6   8      244.96      216.47     12.05 o 
   1   6   8       79.31       57.59     11.80 o 
   2   6   8       51.40       61.67      8.64 o 
   3   6   8        1.39        0.00      6.50 o 
   4   6   8      264.95      251.18     20.83 o 
   5   6   8      622.88      624.74     36.90 o 
   6   6   8        6.34        6.40     11.30 o 
   7   6   8      211.07      198.82     11.53 o 
   8   6   8       16.55       28.32      9.33 o 
   9   6   8        9.39       37.07     31.88 o 
  -9   7   8        0.15       20.38     11.93 o 
  -8   7   8        0.00        0.72      8.43 o 
  -7   7   8        0.02       10.54     10.04 o 
  -6   7   8       73.25      111.24     10.99 o 
  -5   7   8        0.65        0.00      6.13 o 
  -4   7   8      758.31      755.54     26.36 o 
  -3   7   8       37.49       34.84      5.64 o 
  -2   7   8       12.58        0.00      9.79 o 
  -1   7   8      128.90      140.21      7.64 o 
   0   7   8      359.22      351.49     24.67 o 
   1   7   8       78.97       95.79      6.14 o 
   2   7   8     1083.98     1079.36     34.13 o 
   3   7   8       40.87       33.03     13.55 o 
   4   7   8      146.62      160.35     12.66 o 
   5   7   8       23.85        9.20     21.59 o 
   6   7   8        5.19        4.33     11.30 o 
   7   7   8        7.07        0.00     11.53 o 
   8   7   8        6.26        7.89      9.27 o 
  -8   8   8        0.31        0.00     11.04 o 
  -7   8   8       35.67       62.25     13.55 o 
  -6   8   8        6.72        2.76      9.58 o 
  -5   8   8       49.28       53.13     18.58 o 
  -4   8   8       36.39       23.36      7.09 o 
  -3   8   8      177.41      166.39      7.93 o 
  -2   8   8       87.73       82.25      6.71 o 
  -1   8   8       41.87       27.57     15.79 o 
   0   8   8        0.34       20.85     14.23 o 
   1   8   8        0.00        8.96     21.34 o 
   2   8   8       84.25       68.96     13.30 o 
   3   8   8       21.22       25.27      8.08 o 
   4   8   8       22.20       28.50      8.10 o 
   5   8   8       69.56       86.74     16.15 o 
   6   8   8       11.71       16.45     16.01 o 
   7   8   8        4.65        0.00     13.33 o 
  -7   9   8       32.96       52.21     18.58 o 
  -6   9   8       16.57       37.15     15.06 o 
  -5   9   8       17.31       13.55     10.58 o 
  -4   9   8      102.55       81.66     10.04 o 
  -3   9   8       44.63       34.15      7.03 o 
  -2   9   8      197.64      172.50     22.51 o 
  -1   9   8     1027.43     1008.99     53.72 o 
   0   9   8      175.41      188.72     32.63 o 
   1   9   8      142.43      140.20      8.84 o 
   2   9   8        4.89        0.00      6.23 o 
   3   9   8        4.80        0.00      7.23 o 
   4   9   8        5.85        2.97     24.10 o 
   5   9   8        8.79        0.00     12.80 o 
   6   9   8        3.11       17.57     19.08 o 
   7   9   8       46.62       83.23     17.41 o 
  -6  10   8       20.13       36.15     19.08 o 
  -5  10   8       41.16       19.08     15.06 o 
  -4  10   8       33.86       14.06     12.55 o 
  -3  10   8        4.28        0.00     18.97 o 
  -2  10   8       75.72       90.06     21.59 o 
  -1  10   8       47.47       32.88     16.33 o 
   0  10   8      119.53       80.29     27.11 o 
   1  10   8      289.06      296.86     33.38 o 
   2  10   8        0.01        0.00     28.36 o 
   3  10   8       23.14       19.37      8.27 o 
   4  10   8       17.67        0.00     10.85 o 
   5  10   8       68.15       82.71     21.34 o 
  -5  11   8        0.02        0.00     15.06 o 
  -4  11   8        8.81       17.07     15.06 o 
  -3  11   8        6.12       18.07     22.09 o 
  -2  11   8        2.74       18.58     20.58 o 
  -1  11   8        1.43        9.54     18.07 o 
   0  11   8       81.62       95.84     16.79 o 
   1  11   8        8.45        7.29     14.08 o 
   2  11   8       14.75       58.24     25.60 o 
   3  11   8        3.59        0.00     19.08 o 
   4  11   8      250.59      331.34     34.64 o 
  -2  12   8       17.64       56.23     22.59 o 
  -1  12   8        1.78        0.00     23.60 o 
   0  12   8       22.52       59.24     23.09 o 
   1  12   8       22.43       57.73     25.60 o 
 -11   0   9        8.85        0.00     29.62 o 
  -9   0   9      140.12      118.98     15.06 o 
  -7   0   9       66.98       72.79      6.02 o 
  -5   0   9       33.47       14.56      4.52 o 
  -3   0   9      358.45      335.35     12.55 o 
  -1   0   9        8.58       14.06     10.04 o 
   1   0   9     2119.31     1928.79     42.67 o 
   3   0   9      123.73      151.11      7.03 o 
   5   0   9      143.80      131.03      7.03 o 
   7   0   9       36.03       45.68      6.02 o 
   9   0   9       49.31       33.13      7.53 o 
 -11   1   9        0.00       13.26     15.81 o 
 -10   1   9        2.27        0.00     15.32 o 
  -9   1   9       64.11       50.82      5.27 o 
  -8   1   9       84.94       88.79      7.78 o 
  -7   1   9        5.07        5.02      3.86 o 
  -6   1   9      221.13      191.41      6.92 o 
  -5   1   9       14.06       17.10      6.78 o 
  -4   1   9       53.93       54.99      4.92 o 
  -3   1   9      218.50      176.80     10.04 o 
  -2   1   9     1197.52     1345.52     39.91 o 
  -1   1   9      306.15      291.91      8.80 o 
   0   1   9     6299.67     6694.70    117.15 o 
   1   1   9      700.84      746.11     13.74 o 
   2   1   9        5.11        7.53      2.77 o 
   3   1   9       10.02        3.90      3.14 o 
   4   1   9      387.70      375.93     13.81 o 
   5   1   9      245.18      275.03     10.29 o 
   6   1   9       14.53        5.12      5.52 o 
   7   1   9       50.79       37.65      5.14 o 
   8   1   9        3.49        0.00      5.77 o 
   9   1   9        0.04        8.12      6.28 o 
  10   1   9       58.83       58.10     32.38 o 
 -11   2   9       11.65       27.35     14.74 o 
 -10   2   9      502.71      595.72     27.85 o 
  -9   2   9       23.41       36.33      8.53 o 
  -8   2   9      289.43      277.87      9.05 o 
  -7   2   9       20.18       19.40      4.07 o 
  -6   2   9      293.76      266.49      7.27 o 
  -5   2   9       54.97       61.52      4.97 o 
  -4   2   9      381.78      402.61     10.04 o 
  -3   2   9      419.69      443.97     10.21 o 
  -2   2   9      132.77      143.69      8.16 o 
  -1   2   9     4825.94     4782.18    103.64 o 
   0   2   9     3189.94     3186.69     60.59 o 
   1   2   9     2059.88     2086.43     37.04 o 
   2   2   9        3.77        3.36      3.04 o 
   3   2   9        0.53        2.25      3.36 o 
   4   2   9       37.69       58.28      4.45 o 
   5   2   9        0.60        4.18      3.71 o 
   6   2   9      224.14      239.15      8.78 o 
   7   2   9      134.20      149.44      7.43 o 
   8   2   9      351.61      337.39     11.34 o 
   9   2   9       66.77       73.79      9.76 o 
  10   2   9       37.57       47.69     16.06 o 
 -11   3   9        9.53        8.53     11.67 o 
 -10   3   9        2.90        0.00     11.34 o 
  -9   3   9       60.98       60.83      3.88 o 
  -8   3   9        0.07        5.59      4.22 o 
  -7   3   9     1729.49     1788.66     41.49 o 
  -6   3   9      229.67      238.93      8.69 o 
  -5   3   9      124.76      121.99      6.03 o 
  -4   3   9        0.68        0.00      4.77 o 
  -3   3   9     1892.99     1845.25     41.42 o 
  -2   3   9       24.51       19.73      4.55 o 
  -1   3   9     4154.75     4280.80    127.77 o 
   0   3   9      136.58      128.14      7.43 o 
   1   3   9     1327.27     1440.09     28.07 o 
   2   3   9      421.72      448.85     10.98 o 
   3   3   9      258.23      234.67      6.72 o 
   4   3   9      470.58      452.58     10.36 o 
   5   3   9       30.16       24.32      4.26 o 
   6   3   9       20.03       24.89      4.55 o 
   7   3   9      477.78      439.91     20.58 o 
   8   3   9      330.27      317.96     17.07 o 
   9   3   9       73.79       86.35     13.28 o 
  10   3   9       56.82       54.72     20.08 o 
 -10   4   9        5.85       12.89     12.05 o 
  -9   4   9        7.73        7.66      5.17 o 
  -8   4   9       39.49       60.97     10.29 o 
  -7   4   9       22.66       25.30      4.78 o 
  -6   4   9      554.61      526.17     13.87 o 
  -5   4   9        0.18        6.23      4.22 o 
  -4   4   9      144.48      135.21      9.05 o 
  -3   4   9     2667.24     2667.27     63.54 o 
  -2   4   9      741.73      739.05     20.51 o 
  -1   4   9      616.08      570.43     14.86 o 
   0   4   9      517.59      526.65     36.40 o 
   1   4   9      419.93      459.95     32.63 o 
   2   4   9       42.93       24.95      4.78 o 
   3   4   9        2.85        9.45     10.54 o 
   4   4   9       39.90       26.61      8.28 o 
   5   4   9      294.83      276.71     10.73 o 
   6   4   9       44.37       43.19      6.31 o 
   7   4   9       43.18       34.08      6.28 o 
   8   4   9      226.90      203.39     10.85 o 
   9   4   9        8.61       11.69     12.05 o 
 -10   5   9        1.91        0.00     13.30 o 
  -9   5   9        0.74        0.00      6.22 o 
  -8   5   9        0.05        1.39      4.78 o 
  -7   5   9       13.12       15.33      7.28 o 
  -6   5   9      163.55      194.18     10.13 o 
  -5   5   9        9.56       12.69     10.79 o 
  -4   5   9       47.46       52.15      6.31 o 
  -3   5   9       66.62       81.86      7.58 o 
  -2   5   9      303.00      275.38     11.18 o 
  -1   5   9      405.69      432.82     11.62 o 
   0   5   9        3.03       10.64      7.48 o 
   1   5   9       11.70       15.26      5.01 o 
   2   5   9       38.56       37.66      5.49 o 
   3   5   9      223.46      184.93     24.10 o 
   4   5   9        0.03        3.64      6.99 o 
   5   5   9      147.30      162.57      9.19 o 
   6   5   9        7.66        3.97      6.86 o 
   7   5   9       81.45       86.02      8.69 o 
   8   5   9       17.91       20.01     17.82 o 
   9   5   9        0.71        0.00     20.58 o 
  -9   6   9       36.71       44.45     12.36 o 
  -8   6   9      110.21      107.76     10.79 o 
  -7   6   9       38.02       44.20     10.79 o 
  -6   6   9      242.04      264.05     14.34 o 
  -5   6   9      295.95      256.70     12.70 o 
  -4   6   9     1445.23     1518.16     77.06 o 
  -3   6   9      335.83      334.11      9.83 o 
  -2   6   9      603.46      624.21     14.21 o 
  -1   6   9       14.00       26.61      7.45 o 
   0   6   9       98.12       76.61      9.15 o 
   1   6   9       98.83      116.14     19.58 o 
   2   6   9     1284.40     1332.80     40.92 o 
   3   6   9      187.90      201.59     22.84 o 
   4   6   9     1055.63     1027.04     34.22 o 
   5   6   9       34.30       36.77      9.21 o 
   6   6   9        0.37        9.39      8.14 o 
   7   6   9       43.09       53.61     17.32 o 
   8   6   9        3.71        0.00     11.02 o 
   9   6   9        0.10        0.00     13.83 o 
  -9   7   9       85.49      135.65     17.71 o 
  -8   7   9        6.75       30.81     11.05 o 
  -7   7   9       27.96       37.15     18.58 o 
  -6   7   9       12.14        0.00     20.33 o 
  -5   7   9      423.88      403.12     19.46 o 
  -4   7   9     1421.72     1487.21     39.38 o 
  -3   7   9        3.93        0.77      5.09 o 
  -2   7   9       60.71       39.04     10.04 o 
  -1   7   9        0.48       26.81     23.85 o 
   0   7   9      378.32      288.49     22.18 o 
   1   7   9        3.20        4.45     18.58 o 
   2   7   9      125.69      113.10     16.79 o 
   3   7   9      710.23      646.99     31.02 o 
   4   7   9        4.15       19.81     12.44 o 
   5   7   9      117.25      119.46     12.66 o 
   6   7   9        0.01        5.97     10.72 o 
   7   7   9       59.83       64.84     14.58 o 
   8   7   9       16.97       16.55     16.06 o 
  -8   8   9       15.21       33.13     14.56 o 
  -7   8   9       38.23       14.06     11.55 o 
  -6   8   9       30.86       11.04      9.51 o 
  -5   8   9       36.55       20.14     12.30 o 
  -4   8   9      144.86      162.78     27.86 o 
  -3   8   9        1.39        0.00      4.88 o 
  -2   8   9       26.53       24.70     12.55 o 
  -1   8   9        0.00        3.35      9.04 o 
   0   8   9      854.60      828.24     70.53 o 
   1   8   9      234.79      207.78     20.72 o 
   2   8   9       87.95       66.08     32.13 o 
   3   8   9        2.29        5.16     15.06 o 
   4   8   9      302.56      296.20     23.76 o 
   5   8   9      265.86      263.35     23.23 o 
   6   8   9      183.78      176.49     19.33 o 
   7   8   9        0.13        0.00     10.58 o 
  -7   9   9      192.33      206.84     23.60 o 
  -6   9   9        6.90        5.02     11.04 o 
  -5   9   9        1.71       15.62     16.82 o 
  -4   9   9       38.26       39.20     13.05 o 
  -3   9   9       43.05       36.25      4.52 o 
  -2   9   9       31.36       32.50      5.76 o 
  -1   9   9        7.23        7.45     11.80 o 
   0   9   9       27.36       26.38      3.98 o 
   1   9   9      535.43      528.66     17.82 o 
   2   9   9      191.15      203.70     11.74 o 
   3   9   9      143.63      141.10     25.17 o 
   4   9   9       16.05       15.83     16.01 o 
   5   9   9        1.34       13.24     19.37 o 
   6   9   9       36.51       48.69     27.61 o 
  -6  10   9        1.82        0.00     14.06 o 
  -5  10   9        0.22        0.00     18.58 o 
  -4  10   9        3.08        9.54     21.59 o 
  -3  10   9       30.18       17.31     17.01 o 
  -2  10   9        7.42        2.82     16.64 o 
  -1  10   9       12.13        0.00     17.36 o 
   0  10   9        0.03        0.00     16.50 o 
   1  10   9       31.20       24.06     19.83 o 
   2  10   9       25.74       12.82     17.96 o 
   3  10   9        0.32        7.32     17.22 o 
   4  10   9       10.47       34.64     21.29 o 
   5  10   9        1.20       39.87     21.57 o 
  -5  11   9       16.55       44.18     18.58 o 
  -4  11   9       26.50       24.10     16.06 o 
  -3  11   9        8.63       21.59     17.57 o 
  -2  11   9        2.61        0.00     12.88 o 
  -1  11   9        5.43        0.00     27.36 o 
   0  11   9        3.99       20.68     18.38 o 
   1  11   9        0.00       29.88     58.24 o 
   2  11   9        9.52        0.00     56.73 o 
   3  11   9        2.99        4.52     38.41 o 
   4  11   9       17.09       11.04     24.60 o 
  -1  12   9       96.62       74.80     23.09 o 
   0  12   9       14.36        2.01     17.07 o 
   1  12   9       10.87       26.11     21.59 o 
 -10   0  10      144.72      120.49     22.09 o 
  -8   0  10        0.81        6.02      5.02 o 
  -6   0  10      102.78       84.34      7.03 o 
  -4   0  10       75.47       56.23      5.52 o 
  -2   0  10     2596.43     2615.06     93.88 o 
   0   0  10     6323.79     6223.13    187.26 o 
   2   0  10      163.42      115.47      6.53 o 
   4   0  10     1678.88     1575.36     47.19 o 
   6   0  10        0.11        0.00      5.02 o 
   8   0  10      153.22      144.08     10.04 o 
  10   0  10      429.83      326.82     38.15 o 
 -11   1  10       32.20       44.86     33.38 o 
 -10   1  10      369.31      441.64     24.31 o 
  -9   1  10      225.06      216.08      6.56 o 
  -8   1  10       78.96       73.62      4.61 o 
  -7   1  10       24.58       28.03      3.86 o 
  -6   1  10      562.87      560.24     17.57 o 
  -5   1  10       20.21       16.67      4.02 o 
  -4   1  10      106.58       76.74      6.02 o 
  -3   1  10      188.83      179.69     10.79 o 
  -2   1  10       28.88       21.47      4.77 o 
  -1   1  10     1093.01     1025.42     23.51 o 
   0   1  10     6918.67     7087.15    235.95 o 
   1   1  10      517.15      628.37     13.19 o 
   2   1  10      113.57      111.54     12.30 o 
   3   1  10        2.11       13.95      3.50 o 
   4   1  10      376.48      344.67     19.08 o 
   5   1  10        0.30        1.28      5.27 o 
   6   1  10       89.10       99.70      5.55 o 
   7   1  10       14.20        8.79      6.53 o 
   8   1  10      104.48       98.16      6.03 o 
   9   1  10        4.60        6.36      6.27 o 
  10   1  10        3.15        3.41     13.05 o 
 -11   2  10        2.42        1.92     11.34 o 
 -10   2  10        1.64        8.91     19.51 o 
  -9   2  10      153.33      147.04      7.59 o 
  -8   2  10       27.27       16.15      4.26 o 
  -7   2  10      143.64      132.43      6.20 o 
  -6   2  10       35.11       25.39      9.04 o 
  -5   2  10       88.81      105.48      7.53 o 
  -4   2  10       98.89       79.96      5.18 o 
  -3   2  10        3.54        0.00      4.02 o 
  -2   2  10       36.73       50.13      4.49 o 
  -1   2  10      998.07     1027.57     24.60 o 
   0   2  10     1006.44      885.88     19.54 o 
   1   2  10      313.31      406.10      9.78 o 
   2   2  10        6.40        8.50      3.77 o 
   3   2  10       62.83       89.30      4.70 o 
   4   2  10        0.00        6.88      3.51 o 
   5   2  10       22.61       26.25      4.27 o 
   6   2  10       59.82       62.76      5.29 o 
   7   2  10      350.62      359.15     12.72 o 
   8   2  10       98.55       81.61      7.68 o 
   9   2  10       27.57       30.04     12.30 o 
  10   2  10       21.10       18.01     34.89 o 
 -10   3  10       25.05        4.45     12.72 o 
  -9   3  10       32.72       34.69      6.22 o 
  -8   3  10       75.33       86.61      8.03 o 
  -7   3  10        0.18        0.00      5.14 o 
  -6   3  10      217.75      219.98      8.50 o 
  -5   3  10       78.29       65.56      4.61 o 
  -4   3  10        1.67        1.10      6.78 o 
  -3   3  10      345.87      368.47     15.81 o 
  -2   3  10      840.08      732.75     18.97 o 
  -1   3  10      670.98      675.11     14.57 o 
   0   3  10      243.56      287.58     10.54 o 
   1   3  10        1.97        1.22      3.04 o 
   2   3  10      306.93      363.93      9.64 o 
   3   3  10       79.67       75.54      9.54 o 
   4   3  10        6.94        9.29      3.90 o 
   5   3  10       14.66        8.27      4.55 o 
   6   3  10        8.85        7.92      5.52 o 
   7   3  10       18.37       20.48      9.79 o 
   8   3  10       39.24       46.69      7.23 o 
   9   3  10       27.01       12.99     13.28 o 
 -10   4  10        2.65       11.03     13.36 o 
  -9   4  10      497.24      523.21     19.83 o 
  -8   4  10       43.44       40.61      5.49 o 
  -7   4  10       65.85       66.03      5.93 o 
  -6   4  10      192.06      195.86      6.78 o 
  -5   4  10        9.31       13.54      5.14 o 
  -4   4  10        0.10        4.98      8.79 o 
  -3   4  10      303.58      316.67     12.41 o 
  -2   4  10      313.15      274.42     19.58 o 
  -1   4  10     2939.76     3256.00     67.42 o 
   0   4  10      312.79      281.15     12.30 o 
   1   4  10     1066.48     1162.23     29.99 o 
   2   4  10      422.99      464.59     28.36 o 
   3   4  10      786.29      744.65     18.57 o 
   4   4  10       44.94       53.78      5.43 o 
   5   4  10      882.81      838.54     34.89 o 
   6   4  10       86.22       80.99      7.43 o 
   7   4  10       35.94       43.78      7.23 o 
   8   4  10       72.31       86.00     43.93 o 
   9   4  10       72.95       73.80     16.57 o 
 -10   5  10       46.69       43.78     19.33 o 
  -9   5  10       45.80       40.76      6.86 o 
  -8   5  10      356.23      354.48     11.53 o 
  -7   5  10      339.59      270.01     13.30 o 
  -6   5  10      494.95      499.80     15.72 o 
  -5   5  10      220.86      216.94     11.50 o 
  -4   5  10      805.59      700.18     21.66 o 
  -3   5  10     2610.18     2535.52     92.88 o 
  -2   5  10      412.98      369.41     14.90 o 
  -1   5  10       47.34       48.94      7.27 o 
   0   5  10       11.10       12.25      3.59 o 
   1   5  10      999.41     1103.69     26.53 o 
   2   5  10      745.59      795.46     54.72 o 
   3   5  10      198.02      226.24      9.58 o 
   4   5  10      684.73      717.54     21.82 o 
   5   5  10      106.29      110.05      9.21 o 
   6   5  10        5.87        1.65      6.96 o 
   7   5  10      280.23      240.92     12.91 o 
   8   5  10        7.73       11.91     19.58 o 
   9   5  10       25.83       29.62     36.15 o 
  -9   6  10        0.60        0.00     12.30 o 
  -8   6  10       12.27       17.95     17.32 o 
  -7   6  10      163.23      127.15     14.06 o 
  -6   6  10       72.70       73.96     16.06 o 
  -5   6  10      258.85      266.47     24.85 o 
  -4   6  10      348.38      400.33     48.19 o 
  -3   6  10     1493.20     1509.81     45.65 o 
  -2   6  10       80.19       66.77     16.06 o 
  -1   6  10      178.77      168.49      9.29 o 
   0   6  10      168.25      192.61     11.65 o 
   1   6  10      995.37      894.32     31.11 o 
   2   6  10        0.14        7.76      6.99 o 
   3   6  10       25.41        6.01     10.04 o 
   4   6  10       57.68       64.11     19.58 o 
   5   6  10       17.68       27.48     10.40 o 
   6   6  10      221.37      236.12     33.89 o 
   7   6  10       66.66       47.01     11.34 o 
   8   6  10        1.06        0.00     14.06 o 
  -9   7  10       19.46       15.56     11.36 o 
  -8   7  10        6.48       16.38     11.39 o 
  -7   7  10       43.74       61.82     20.58 o 
  -6   7  10       11.33       16.06      9.05 o 
  -5   7  10      176.68      144.63     12.32 o 
  -4   7  10      133.60      156.15     12.98 o 
  -3   7  10      207.51      196.39     23.85 o 
  -2   7  10       41.93       35.12      8.28 o 
  -1   7  10        2.79        0.00     12.84 o 
   0   7  10       43.19       60.77     15.77 o 
   1   7  10      192.90      178.74     21.47 o 
   2   7  10        2.12        0.00     26.86 o 
   3   7  10      154.99      147.52     16.40 o 
   4   7  10       22.35       28.21     10.07 o 
   5   7  10       54.20       89.11     13.14 o 
   6   7  10       99.97       86.36     22.84 o 
   7   7  10       60.71       53.82     14.11 o 
   8   7  10        0.64        0.00     12.91 o 
  -8   8  10        6.66       36.10     14.09 o 
  -7   8  10       67.09       47.73     17.23 o 
  -6   8  10       16.14        7.94     17.57 o 
  -5   8  10       41.89       48.34     29.62 o 
  -4   8  10       16.76       14.71     15.56 o 
  -3   8  10       12.97       17.61      5.25 o 
  -2   8  10       36.56       26.89     13.81 o 
  -1   8  10        0.15        6.49     21.84 o 
   0   8  10       32.29       54.95     14.80 o 
   1   8  10      598.32      572.77     29.19 o 
   2   8  10        6.50       32.70     36.40 o 
   3   8  10      197.07      186.84     20.33 o 
   4   8  10        4.21       44.22     15.44 o 
   5   8  10        3.57       16.17     12.05 o 
   6   8  10       22.96       50.11     26.11 o 
   7   8  10        2.34        0.00     15.20 o 
  -7   9  10        7.39        9.04     16.57 o 
  -6   9  10       15.81       13.77     25.60 o 
  -5   9  10       27.56       19.18     17.71 o 
  -4   9  10        9.41       27.70     14.22 o 
  -3   9  10        1.71        7.75      5.77 o 
  -2   9  10      246.42      254.48     17.82 o 
  -1   9  10      699.27      751.51     73.55 o 
   0   9  10      142.52      121.10     18.33 o 
   1   9  10        0.01       22.18     14.95 o 
   2   9  10       95.48      104.50     20.36 o 
   3   9  10        5.57        0.00     17.82 o 
   4   9  10       15.39       47.38     24.10 o 
   5   9  10       24.26        4.70     19.08 o 
   6   9  10        1.62        4.41     21.09 o 
  -6  10  10      101.15      174.20     22.59 o 
  -5  10  10        3.18        1.46     21.47 o 
  -4  10  10       26.17        7.73     39.91 o 
  -3  10  10       23.42       32.79     15.24 o 
  -2  10  10       39.32       66.70     62.75 o 
  -1  10  10      216.68      270.36     27.88 o 
   0  10  10       58.01       48.49     22.59 o 
   1  10  10        0.83       14.86     31.88 o 
   2  10  10        0.45        0.00     20.20 o 
   3  10  10       68.52      120.39     24.62 o 
   4  10  10        2.23        0.00     19.08 o 
   5  10  10        0.96        0.00     18.28 o 
  -4  11  10       12.36       31.13     19.08 o 
  -3  11  10        0.04        6.49     16.86 o 
  -2  11  10        5.92        5.40     30.62 o 
  -1  11  10        9.94       13.23     17.64 o 
   0  11  10       28.16       13.40     24.82 o 
   1  11  10       91.46      124.58     41.67 o 
   2  11  10       78.51      124.07     25.55 o 
   3  11  10       12.54       57.73     30.12 o 
 -11   0  11       74.38       97.90     18.07 o 
  -9   0  11      121.38      147.09     10.04 o 
  -7   0  11       14.01       12.55      6.53 o 
  -5   0  11       99.12      112.45      7.53 o 
  -3   0  11      213.87      245.49     13.55 o 
  -1   0  11      871.38      786.17     30.62 o 
   1   0  11      441.77      556.75     15.56 o 
   3   0  11        0.00        1.51      4.02 o 
   5   0  11      568.03      624.02     20.08 o 
   7   0  11        0.62        6.53      8.03 o 
   9   0  11        0.27        0.00     11.04 o 
 -11   1  11       57.19       85.01     17.82 o 
 -10   1  11        3.06       29.97     14.02 o 
  -9   1  11      126.80      104.52      7.52 o 
  -8   1  11      105.49       98.04     11.30 o 
  -7   1  11        9.93        6.12      3.86 o 
  -6   1  11      145.72      159.04      6.75 o 
  -5   1  11       50.66       54.02      4.70 o 
  -4   1  11       91.31       73.70      4.89 o 
  -3   1  11        0.40        0.00      4.34 o 
  -2   1  11     3445.98     3498.70     75.31 o 
  -1   1  11       69.10       59.74      5.66 o 
   0   1  11      773.55      926.09     20.75 o 
   1   1  11      227.68      218.19      6.78 o 
   2   1  11      164.54      150.69      4.78 o 
   3   1  11       14.01       21.64      3.25 o 
   4   1  11       31.59       30.47      4.26 o 
   5   1  11      274.61      286.26      9.01 o 
   6   1  11       16.17       20.64      5.29 o 
   7   1  11       27.81       21.96      5.65 o 
   8   1  11       14.53       10.34      5.65 o 
   9   1  11       41.55       54.47     11.24 o 
 -11   2  11       19.08       33.58     14.52 o 
 -10   2  11      463.93      536.17     32.44 o 
  -9   2  11       15.85       20.75      8.03 o 
  -8   2  11      115.10      101.54     11.80 o 
  -7   2  11       15.30       19.46      6.78 o 
  -6   2  11      873.97      887.54     38.91 o 
  -5   2  11      142.13      112.02      5.29 o 
  -4   2  11       71.17       62.15      4.43 o 
  -3   2  11        4.58       14.20      8.03 o 
  -2   2  11     3522.39     3892.42     82.12 o 
  -1   2  11      843.26      882.24     21.43 o 
   0   2  11       51.48       66.70      4.78 o 
   1   2  11     2168.10     2292.41     37.97 o 
   2   2  11      153.37      148.21      7.28 o 
   3   2  11        1.26        3.54      3.42 o 
   4   2  11        0.38        8.25      3.71 o 
   5   2  11       58.08       63.86      5.07 o 
   6   2  11       53.22       59.29      5.55 o 
   7   2  11      114.98      108.50     17.57 o 
   8   2  11      213.79      196.03     29.12 o 
   9   2  11       18.92       26.66     12.30 o 
 -10   3  11       27.16       20.57     13.56 o 
  -9   3  11      358.66      391.23     17.00 o 
  -8   3  11      190.39      199.95      9.29 o 
  -7   3  11      115.48      104.24      8.79 o 
  -6   3  11      122.28      124.66      6.72 o 
  -5   3  11      361.60      395.75     10.82 o 
  -4   3  11       41.60       53.93      2.96 o 
  -3   3  11       41.07       39.01      4.27 o 
  -2   3  11      927.84      873.93     21.53 o 
  -1   3  11       46.19       24.52      6.56 o 
   0   3  11     1623.46     1532.96     42.17 o 
   1   3  11      556.36      465.55     11.82 o 
   2   3  11      954.16      962.30     19.28 o 
   3   3  11      380.32      400.92     14.31 o 
   4   3  11        0.20        7.45      4.57 o 
   5   3  11      358.84      333.63     10.11 o 
   6   3  11       94.34       87.15      9.04 o 
   7   3  11      123.39      115.24      7.59 o 
   8   3  11      596.59      650.13     27.61 o 
   9   3  11        9.16       11.88     10.58 o 
 -10   4  11        0.39       13.36     15.21 o 
  -9   4  11        0.23        0.00     11.04 o 
  -8   4  11      483.68      472.69     12.91 o 
  -7   4  11       68.88       47.53      5.68 o 
  -6   4  11       23.04       25.06      3.49 o 
  -5   4  11       94.22      102.83      6.20 o 
  -4   4  11        5.23        2.42      6.00 o 
  -3   4  11      162.67      152.09     10.08 o 
  -2   4  11      815.29      831.15     24.30 o 
  -1   4  11      921.46      895.56     23.10 o 
   0   4  11      415.56      409.97     13.14 o 
   1   4  11      463.16      389.72     12.36 o 
   2   4  11      165.08      168.53      7.58 o 
   3   4  11     1092.96     1145.39     41.67 o 
   4   4  11      155.15      151.45     14.56 o 
   5   4  11       10.81       26.73     12.55 o 
   6   4  11      388.35      358.58     14.70 o 
   7   4  11       53.14       48.73     12.80 o 
   8   4  11       98.41      117.93     31.63 o 
   9   4  11        1.08        0.00     15.06 o 
 -10   5  11        0.00        0.00     15.97 o 
  -9   5  11        0.57        0.00      7.58 o 
  -8   5  11      151.43      161.24     20.58 o 
  -7   5  11      153.66      145.68      9.05 o 
  -6   5  11        1.75        0.00      6.39 o 
  -5   5  11      590.09      557.24     20.00 o 
  -4   5  11       76.05       77.79      8.92 o 
  -3   5  11      294.68      262.13     16.06 o 
  -2   5  11       40.81       46.56     11.17 o 
  -1   5  11      464.67      481.85     18.32 o 
   0   5  11       91.55       96.09      5.34 o 
   1   5  11      226.49      217.79     32.63 o 
   2   5  11       35.96       43.59      6.20 o 
   3   5  11      213.74      239.34     12.65 o 
   4   5  11      366.04      362.67     14.81 o 
   5   5  11       79.59       71.77      9.40 o 
   6   5  11      315.42      296.34     25.10 o 
   7   5  11      137.99      145.73     10.84 o 
   8   5  11       15.96       22.39      8.83 o 
   9   5  11        0.30       63.76     24.60 o 
  -9   6  11       16.73       25.99     14.86 o 
  -8   6  11        2.50       24.26     12.24 o 
  -7   6  11       36.54       27.75     26.11 o 
  -6   6  11      214.17      191.51     28.62 o 
  -5   6  11      237.39      245.19     15.97 o 
  -4   6  11      253.82      242.71     17.18 o 
  -3   6  11       55.72       39.53     14.81 o 
  -2   6  11      159.25      140.54     11.05 o 
  -1   6  11       10.57        9.31     13.55 o 
   0   6  11      115.18      142.00      7.68 o 
   1   6  11      236.49      227.97     16.06 o 
   2   6  11        1.39        4.69      9.79 o 
   3   6  11       14.58       16.43      7.98 o 
   4   6  11       21.82       39.55     18.58 o 
   5   6  11       44.97       42.44     21.09 o 
   6   6  11       58.95       56.60     12.92 o 
   7   6  11       89.28       93.28     23.09 o 
   8   6  11       75.24       89.36     13.89 o 
  -9   7  11      109.31      131.91     26.11 o 
  -8   7  11       67.64       82.75     13.83 o 
  -7   7  11       19.78       13.42     17.32 o 
  -6   7  11       87.78       79.41     16.57 o 
  -5   7  11      614.33      712.14     35.31 o 
  -4   7  11       53.93       28.70     15.56 o 
  -3   7  11      222.31      195.24     19.08 o 
  -2   7  11      189.94      208.59      8.28 o 
  -1   7  11       11.54        4.58      4.52 o 
   0   7  11        1.85        9.54      9.79 o 
   1   7  11      242.52      238.92     12.74 o 
   2   7  11       24.96       32.68     20.08 o 
   3   7  11      345.15      346.24     22.84 o 
   4   7  11      229.91      209.79     16.06 o 
   5   7  11      341.55      338.51     28.62 o 
   6   7  11      207.67      201.79     21.09 o 
   7   7  11       56.29       79.99     15.50 o 
  -8   8  11        0.14        0.00     12.29 o 
  -7   8  11       16.12        7.35     22.59 o 
  -6   8  11       76.33       53.50     15.92 o 
  -5   8  11      112.82       99.49     18.79 o 
  -4   8  11        1.65        5.04     16.13 o 
  -3   8  11       80.84      100.91     19.16 o 
  -2   8  11      231.11      252.28     10.02 o 
  -1   8  11      730.74      767.80     35.83 o 
   0   8  11      377.18      438.14     65.26 o 
   1   8  11       13.49       24.35     17.75 o 
   2   8  11     1100.20     1121.97     50.02 o 
   3   8  11        0.30       11.09     10.71 o 
   4   8  11      271.88      272.98     32.13 o 
   5   8  11       41.67       38.85     14.05 o 
   6   8  11       57.83       50.82     13.45 o 
   7   8  11       68.62      108.44     30.37 o 
  -7   9  11        0.03        0.00     22.34 o 
  -6   9  11       10.66        2.25     13.08 o 
  -5   9  11       25.50       53.95     25.60 o 
  -4   9  11       23.02       49.25     27.61 o 
  -3   9  11        0.06        0.00     10.79 o 
  -2   9  11       59.13       61.98     11.80 o 
  -1   9  11      170.64      172.12     57.23 o 
   0   9  11       52.54       47.05     23.60 o 
   1   9  11       14.79       29.57     19.94 o 
   2   9  11      247.71      249.32     34.89 o 
   3   9  11        1.46        0.00     19.08 o 
   4   9  11       20.04       34.41     12.82 o 
   5   9  11       14.32        2.51     10.23 o 
   6   9  11        6.52       16.97     17.54 o 
  -6  10  11        0.89        0.00     14.15 o 
  -5  10  11        3.22        4.42     17.54 o 
  -4  10  11        0.56        0.00     16.71 o 
  -3  10  11        0.63       16.68     17.37 o 
  -2  10  11       43.93       58.17     21.29 o 
  -1  10  11        4.59       19.02     16.32 o 
   0  10  11        1.51        0.00     26.61 o 
   1  10  11       92.91      122.19     21.32 o 
   2  10  11        1.31       19.67     19.05 o 
   3  10  11       21.80        0.00     22.01 o 
   4  10  11       11.75       31.39     48.45 o 
   5  10  11        0.03        2.01     13.55 o 
  -4  11  11        2.40        7.78     22.59 o 
  -3  11  11        0.78        0.00     22.84 o 
  -2  11  11       18.39       48.33     20.22 o 
  -1  11  11       20.48       17.99     24.49 o 
   0  11  11       34.80       35.49     25.14 o 
   1  11  11        1.30       11.48     24.93 o 
   2  11  11        4.27       37.43     32.13 o 
   3  11  11       34.54       47.53     25.85 o 
 -10   0  12       26.13       13.05     15.56 o 
  -8   0  12       32.47       13.55      7.03 o 
  -6   0  12      322.75      296.20     14.06 o 
  -4   0  12      108.12      140.57      9.04 o 
  -2   0  12     3587.50     3924.85    212.36 o 
   0   0  12     1304.20     1368.53     49.20 o 
   2   0  12      131.45      110.95      6.53 o 
   4   0  12     1121.86     1079.86     37.65 o 
   6   0  12      478.82      455.34     16.57 o 
   8   0  12       53.38       50.70     10.04 o 
 -11   1  12       45.01       44.45     21.09 o 
 -10   1  12       31.39       48.39     14.29 o 
  -9   1  12      132.27      168.44     17.57 o 
  -8   1  12       93.07       78.35      5.52 o 
  -7   1  12       34.87       33.82      6.28 o 
  -6   1  12      197.46      205.63      7.71 o 
  -5   1  12       57.52       58.61      5.43 o 
  -4   1  12       35.98       33.46      6.78 o 
  -3   1  12      164.82      139.89      8.03 o 
  -2   1  12      279.44      274.09      9.29 o 
  -1   1  12       38.65       44.52      3.73 o 
   0   1  12     1607.02     1833.64     67.02 o 
   1   1  12       12.01       18.57      3.36 o 
   2   1  12       29.20       32.51      3.90 o 
   3   1  12      435.61      421.87     10.37 o 
   4   1  12        6.33        6.88      3.61 o 
   5   1  12       22.57       27.86      4.97 o 
   6   1  12        0.61        6.44      7.03 o 
   7   1  12        0.16        5.32      5.65 o 
   8   1  12        2.84       13.89     14.81 o 
   9   1  12       47.18       50.16     10.13 o 
 -10   2  12       20.20       22.29     14.20 o 
  -9   2  12       18.14       30.06     11.55 o 
  -8   2  12       20.88       10.21      6.28 o 
  -7   2  12      548.59      481.88     24.85 o 
  -6   2  12       42.95       41.00      5.29 o 
  -5   2  12        3.47        0.00      4.07 o 
  -4   2  12       78.06       80.11      5.29 o 
  -3   2  12       15.92       18.46      3.14 o 
  -2   2  12       60.02       56.57      4.60 o 
  -1   2  12      304.95      259.36      8.73 o 
   0   2  12      291.43      325.41     10.17 o 
   1   2  12        0.16        0.00      5.27 o 
   2   2  12       28.61       16.74      3.90 o 
   3   2  12      402.38      435.60     12.05 o 
   4   2  12       97.07       99.90      4.82 o 
   5   2  12        0.85        0.00      4.82 o 
   6   2  12       10.07        5.27      7.78 o 
   7   2  12      179.78      172.88      9.53 o 
   8   2  12       18.36       14.93      9.54 o 
   9   2  12        0.15       15.34      8.68 o 
 -10   3  12       77.79       70.22     15.77 o 
  -9   3  12      109.36      114.38      9.86 o 
  -8   3  12      373.22      378.22     19.83 o 
  -7   3  12        0.83        8.41     10.04 o 
  -6   3  12        0.56        0.00      4.78 o 
  -5   3  12        5.41        0.00      4.07 o 
  -4   3  12        6.53        2.64      7.03 o 
  -3   3  12      146.25      163.56      8.79 o 
  -2   3  12      604.97      673.37     18.07 o 
  -1   3  12      343.74      311.51     31.13 o 
   0   3  12     2081.40     2207.16     51.00 o 
   1   3  12        0.06        2.42      4.64 o 
   2   3  12        7.63        3.77      4.27 o 
   3   3  12        0.98        3.06      4.27 o 
   4   3  12       64.01       72.35      5.27 o 
   5   3  12       10.70       13.05      6.39 o 
   6   3  12      176.45      158.44     21.09 o 
   7   3  12        4.23       16.41      5.66 o 
   8   3  12       65.35       65.26     12.05 o 
   9   3  12       16.97       20.13     12.30 o 
 -10   4  12        0.03        0.00     15.08 o 
  -9   4  12      324.69      343.95     16.32 o 
  -8   4  12      487.65      521.85     17.32 o 
  -7   4  12        0.58        4.82      4.15 o 
  -6   4  12       18.78       21.44     10.04 o 
  -5   4  12      422.77      401.18     11.46 o 
  -4   4  12        2.80        0.00      6.39 o 
  -3   4  12      361.13      388.16     14.35 o 
  -2   4  12      141.09      137.59     16.82 o 
  -1   4  12       58.47       57.43      8.03 o 
   0   4  12      508.27      434.95     27.61 o 
   1   4  12      197.41      229.58      8.50 o 
   2   4  12       49.72       40.57      5.77 o 
   3   4  12       83.38       79.79      5.14 o 
   4   4  12       13.67       26.30      5.43 o 
   5   4  12       34.84       15.39      6.00 o 
   6   4  12      219.29      223.62     12.24 o 
   7   4  12       43.67       55.48     11.55 o 
   8   4  12        0.01        0.00     12.30 o 
   9   4  12        9.77        0.50     12.55 o 
 -10   5  12      153.96      161.68     19.87 o 
  -9   5  12        2.86        0.00      9.41 o 
  -8   5  12        0.31        0.00      8.29 o 
  -7   5  12      343.96      290.03     16.32 o 
  -6   5  12        7.07       17.57      9.04 o 
  -5   5  12      821.71      792.65     35.14 o 
  -4   5  12      274.10      316.33     21.59 o 
  -3   5  12        1.35        0.00      9.79 o 
  -2   5  12     1373.69     1438.00     43.00 o 
  -1   5  12      163.20      152.09      8.03 o 
   0   5  12       90.26      100.64     10.29 o 
   1   5  12       24.39       24.08      6.00 o 
   2   5  12      561.53      492.78     44.68 o 
   3   5  12      148.55      126.16     10.08 o 
   4   5  12       12.30       11.67      7.48 o 
   5   5  12       29.21       20.10      8.82 o 
   6   5  12       33.65       17.46      8.84 o 
   7   5  12      103.95       96.47     11.53 o 
   8   5  12        3.07        0.00     10.11 o 
  -9   6  12       24.70        6.47     13.05 o 
  -8   6  12       46.68       29.12     12.07 o 
  -7   6  12        0.01        3.57     15.81 o 
  -6   6  12       40.57       61.43     10.08 o 
  -5   6  12      424.24      359.26     50.70 o 
  -4   6  12       35.78        3.07     16.32 o 
  -3   6  12        6.05        0.00     10.63 o 
  -2   6  12      290.73      328.94     24.49 o 
  -1   6  12        1.44        5.15      5.78 o 
   0   6  12        7.33       17.20     27.61 o 
   1   6  12       87.46       68.55      7.20 o 
   2   6  12      207.09      174.17     12.01 o 
   3   6  12      242.47      230.21     24.60 o 
   4   6  12        0.22        5.37      8.04 o 
   5   6  12      135.03      114.74     15.06 o 
   6   6  12      242.64      232.96     50.45 o 
   7   6  12        2.10        4.63     12.84 o 
   8   6  12       37.73       31.39     14.31 o 
  -8   7  12       51.97       64.05     22.34 o 
  -7   7  12        4.10        5.25     14.71 o 
  -6   7  12       17.30       33.77     11.69 o 
  -5   7  12       18.90       58.10     24.60 o 
  -4   7  12      273.36      246.37     52.96 o 
  -3   7  12        0.20        0.53     11.42 o 
  -2   7  12       29.05        7.43     12.32 o 
  -1   7  12       45.77       31.80     14.67 o 
   0   7  12       32.58       26.18     16.82 o 
   1   7  12      313.31      302.77     16.21 o 
   2   7  12      142.82      142.17     11.48 o 
   3   7  12        0.57        9.88      9.17 o 
   4   7  12       88.20       85.26     14.17 o 
   5   7  12        0.01       12.43     24.60 o 
   6   7  12        1.28       20.15     14.97 o 
   7   7  12        1.58        0.00     11.87 o 
  -8   8  12       17.04        0.00     13.55 o 
  -7   8  12       19.19        8.53     11.43 o 
  -6   8  12        8.95       40.73     19.08 o 
  -5   8  12        1.84        0.00     14.47 o 
  -4   8  12        8.14        6.24     13.75 o 
  -3   8  12       92.12       94.49     23.34 o 
  -2   8  12        4.39        0.00     13.50 o 
  -1   8  12        5.89        0.00     12.08 o 
   0   8  12       70.72       65.11     11.80 o 
   1   8  12       15.69        9.46      7.79 o 
   2   8  12       47.18       38.90      9.28 o 
   3   8  12       54.25       43.56     10.33 o 
   4   8  12        3.72        2.77     12.98 o 
   5   8  12        4.74        3.60     23.34 o 
   6   8  12       43.39       41.60     13.51 o 
  -7   9  12      123.41      144.75     23.63 o 
  -6   9  12       38.41       40.19     20.20 o 
  -5   9  12       18.85       56.83     22.59 o 
  -4   9  12       56.96       25.93     19.33 o 
  -3   9  12       46.01       61.25     20.35 o 
  -2   9  12        0.10        2.15      6.02 o 
  -1   9  12       16.99       15.69     12.30 o 
   0   9  12       86.70       83.65     19.54 o 
   1   9  12      261.29      243.09     24.84 o 
   2   9  12       27.13       25.23     12.80 o 
   3   9  12       20.22       23.30     13.30 o 
   4   9  12        1.33       15.24     26.61 o 
   5   9  12       21.36       23.32     15.06 o 
  -5  10  12        8.53       15.01     18.46 o 
  -4  10  12       34.56       46.89     17.38 o 
  -3  10  12        1.65        2.78     36.40 o 
  -2  10  12       14.52        0.00     21.59 o 
  -1  10  12       87.46       38.60     18.65 o 
   0  10  12       52.03       26.95     15.20 o 
   1  10  12       45.81       70.48     68.78 o 
   2  10  12        8.44        5.88     30.37 o 
   3  10  12        0.49        7.08     13.73 o 
   4  10  12        0.07       14.90     16.21 o 
  -3  11  12       37.03       13.51     39.41 o 
  -2  11  12       23.76       29.33     20.26 o 
  -1  11  12       32.18       30.47     23.85 o 
   0  11  12        9.82       31.76     26.23 o 
   1  11  12        0.05        0.00     25.85 o 
   2  11  12        0.11        0.00     24.22 o 
  -9   0  13      293.67      344.89     18.07 o 
  -7   0  13        7.75        0.00      7.53 o 
  -5   0  13       30.43       18.07      9.04 o 
  -3   0  13      290.54      241.98     22.59 o 
  -1   0  13      118.72       76.31      9.54 o 
   1   0  13      105.94      157.64      8.53 o 
   3   0  13      103.22      123.50      7.53 o 
   5   0  13      115.81       84.84      9.54 o 
   7   0  13       94.29      100.91     10.54 o 
   9   0  13        0.79        0.00     10.54 o 
 -10   1  13      316.30      351.57     42.92 o 
  -9   1  13       43.92       83.72      8.07 o 
  -8   1  13       91.79       86.34      6.20 o 
  -7   1  13        3.34        2.15      4.82 o 
  -6   1  13      370.82      358.70     20.08 o 
  -5   1  13      142.02      165.15      7.43 o 
  -4   1  13      162.12      137.61      7.48 o 
  -3   1  13       37.26       27.96     10.29 o 
  -2   1  13       11.81       10.27      7.28 o 
  -1   1  13      969.67      924.50     22.06 o 
   0   1  13      799.42      815.55     18.92 o 
   1   1  13      393.03      366.02      9.47 o 
   2   1  13       48.54       30.92      3.90 o 
   3   1  13        7.36        3.01      6.02 o 
   4   1  13       15.48       25.56     11.80 o 
   5   1  13        8.71       12.81      5.43 o 
   6   1  13        1.16        7.10      7.28 o 
   7   1  13       74.71       68.39      7.35 o 
   8   1  13      217.28      214.26     13.81 o 
   9   1  13       18.71       14.42      9.64 o 
 -10   2  13       25.25       12.66     17.19 o 
  -9   2  13       64.06       64.72     19.33 o 
  -8   2  13       55.16       67.74      8.79 o 
  -7   2  13        6.45       16.48      4.93 o 
  -6   2  13      114.70      112.18     12.05 o 
  -5   2  13       85.53       69.30      5.55 o 
  -4   2  13       11.29       16.87      4.77 o 
  -3   2  13       89.54       61.55      9.79 o 
  -2   2  13      134.03      145.72      7.28 o 
  -1   2  13     1952.98     1995.34     46.68 o 
   0   2  13      644.32      584.22     12.72 o 
   1   2  13       35.61       34.14      3.71 o 
   2   2  13      137.32      122.14      5.77 o 
   3   2  13      812.15      795.69     49.70 o 
   4   2  13      179.68      181.19      9.29 o 
   5   2  13       31.52       48.19      6.78 o 
   6   2  13      104.22       97.88      7.23 o 
   7   2  13       32.25       30.48     13.30 o 
   8   2  13      155.00      155.83     11.14 o 
   9   2  13        0.69        3.83      9.56 o 
 -10   3  13       32.29        7.86     15.13 o 
  -9   3  13      437.68      478.42     28.87 o 
  -8   3  13       94.53       93.66      7.58 o 
  -7   3  13      799.52      804.98     21.26 o 
  -6   3  13       32.69       40.76      5.68 o 
  -5   3  13      104.08       86.29      5.65 o 
  -4   3  13        0.22        4.79     11.04 o 
  -3   3  13      334.38      343.68      9.79 o 
  -2   3  13      192.68      197.03     10.40 o 
  -1   3  13      693.09      757.23     24.67 o 
   0   3  13      247.54      213.25      9.64 o 
   1   3  13      773.97      835.93     22.72 o 
   2   3  13       77.32       70.37      8.79 o 
   3   3  13      474.42      498.40     23.60 o 
   4   3  13      360.36      364.63     10.94 o 
   5   3  13       84.19       99.33      7.58 o 
   6   3  13      114.32      117.20     12.80 o 
   7   3  13      256.83      234.15     12.95 o 
   8   3  13       62.50       52.34     12.91 o 
   9   3  13       15.01       17.93     13.55 o 
 -10   4  13        0.13        2.35     17.21 o 
  -9   4  13       36.34       38.29     15.06 o 
  -8   4  13       39.28       42.01      6.13 o 
  -7   4  13      452.55      442.69     18.58 o 
  -6   4  13      257.97      278.49     10.79 o 
  -5   4  13      101.83       97.50      6.36 o 
  -4   4  13       23.39       33.81      7.70 o 
  -3   4  13      523.77      508.19     18.01 o 
  -2   4  13      259.51      276.72     14.50 o 
  -1   4  13       50.14       54.25     12.55 o 
   0   4  13      632.61      606.50     42.17 o 
   1   4  13      155.06      176.93      8.51 o 
   2   4  13        2.54        6.82      7.03 o 
   3   4  13        1.98        7.53      4.61 o 
   4   4  13        9.84        1.56      7.78 o 
   5   4  13        1.03       10.78      9.29 o 
   6   4  13       45.58       33.78      7.98 o 
   7   4  13        1.57        3.53     17.07 o 
   8   4  13        0.12        0.00      9.72 o 
  -9   5  13        7.08        9.52      9.27 o 
  -8   5  13       12.81       33.11     16.32 o 
  -7   5  13        2.93        0.00      7.45 o 
  -6   5  13       44.10       23.79      9.15 o 
  -5   5  13       51.05       42.38     11.30 o 
  -4   5  13        4.37        0.00      8.65 o 
  -3   5  13       19.69        0.00      8.72 o 
  -2   5  13       24.35       27.49     19.08 o 
  -1   5  13        1.79        5.52      4.85 o 
   0   5  13       17.15       13.50     10.29 o 
   1   5  13       71.39       66.02      7.12 o 
   2   5  13       12.49        0.00     21.09 o 
   3   5  13        0.01        0.00      7.85 o 
   4   5  13        0.03        0.00      8.27 o 
   5   5  13       11.70       34.11     30.87 o 
   6   5  13        1.89        0.00     15.06 o 
   7   5  13      116.72      135.92     12.99 o 
   8   5  13       15.91       17.38     11.14 o 
  -9   6  13       35.50       25.28     11.08 o 
  -8   6  13        4.12        4.88     10.82 o 
  -7   6  13       67.96       48.10     11.61 o 
  -6   6  13      220.45      212.66     17.03 o 
  -5   6  13       29.19       19.22     14.70 o 
  -4   6  13     1348.95     1284.66     90.62 o 
  -3   6  13      120.56      135.60     20.00 o 
  -2   6  13       11.17        0.00     10.65 o 
  -1   6  13       14.47        9.59      8.79 o 
   0   6  13       33.45       18.07     11.30 o 
   1   6  13       55.85       67.64      8.79 o 
   2   6  13       41.57       36.06     17.32 o 
   3   6  13      114.48      122.70     15.56 o 
   4   6  13      114.53      117.67     18.83 o 
   5   6  13       34.34       24.13     12.30 o 
   6   6  13       45.72       50.63     12.88 o 
   7   6  13       49.98       48.70     13.30 o 
  -8   7  13       57.97       42.51     18.07 o 
  -7   7  13        0.46       10.11     13.09 o 
  -6   7  13       18.36       43.32     18.21 o 
  -5   7  13      368.01      430.75     47.94 o 
  -4   7  13      498.82      438.66     29.96 o 
  -3   7  13       52.31       50.70     18.81 o 
  -2   7  13      143.35      149.92     22.09 o 
  -1   7  13       76.51       77.68     20.08 o 
   0   7  13      426.17      425.85     31.63 o 
   1   7  13      614.56      632.23     27.00 o 
   2   7  13       82.75      104.34     13.55 o 
   3   7  13      313.58      316.82     18.06 o 
   4   7  13        0.76        0.24      9.88 o 
   5   7  13        5.63       12.37     13.30 o 
   6   7  13       86.65       91.73     20.58 o 
   7   7  13       58.30       68.17     18.07 o 
  -7   8  13        1.96        0.00     17.50 o 
  -6   8  13        1.83        3.61     23.09 o 
  -5   8  13        4.65       33.35     17.90 o 
  -4   8  13       25.59       18.52     15.07 o 
  -3   8  13      104.33      149.75     28.36 o 
  -2   8  13      181.64      172.03     37.65 o 
  -1   8  13        0.16        6.34     25.35 o 
   0   8  13       95.65      107.06      6.84 o 
   1   8  13      154.06      166.33     25.85 o 
   2   8  13      250.03      237.63     42.42 o 
   3   8  13        4.29        0.00     19.08 o 
   4   8  13      112.93      108.64     15.20 o 
   5   8  13        4.52        0.00     12.39 o 
   6   8  13        3.26       28.34     15.67 o 
  -6   9  13       26.65       52.56     22.73 o 
  -5   9  13        6.90       51.37     16.28 o 
  -4   9  13        0.20        0.00     20.08 o 
  -3   9  13        0.36       12.72     19.08 o 
  -2   9  13       21.95       34.06     18.32 o 
  -1   9  13      105.70      124.71     19.12 o 
   0   9  13       42.25       19.27      5.80 o 
   1   9  13        6.50        2.69     22.34 o 
   2   9  13       18.33       20.16      8.69 o 
   3   9  13       17.24       21.67     10.40 o 
   4   9  13       22.44       26.91     13.64 o 
   5   9  13        6.73       36.03     15.02 o 
  -5  10  13        3.73       16.62     21.44 o 
  -4  10  13        2.02        7.05     22.17 o 
  -3  10  13        8.45        9.66     24.10 o 
  -2  10  13        2.29        0.00     17.64 o 
  -1  10  13        6.19        0.00     17.10 o 
   0  10  13        0.30       11.07     18.33 o 
   1  10  13       37.60       34.39     23.78 o 
   2  10  13        1.37       21.06     48.70 o 
   3  10  13       76.85      107.62     15.81 o 
   4  10  13        2.56        0.00     19.33 o 
  -3  11  13        1.49        0.00     23.15 o 
  -2  11  13       12.19       33.75     25.92 o 
  -1  11  13       97.47       55.62     30.87 o 
   0  11  13        8.75       31.86     27.63 o 
   1  11  13       22.19       46.97     22.57 o 
 -10   0  14      236.00      267.58     25.60 o 
  -8   0  14      343.61      385.05     18.58 o 
  -6   0  14      594.90      596.91     23.09 o 
  -2   0  14      178.79      262.56     23.60 o 
   0   0  14     2277.24     2373.59    120.99 o 
   2   0  14      101.60       62.75      8.53 o 
   4   0  14        5.93       11.55      7.53 o 
   6   0  14      106.88      105.43     11.04 o 
   8   0  14      106.10      121.99     21.09 o 
 -10   1  14        0.49        0.00     15.58 o 
  -9   1  14       18.30       21.50     11.55 o 
  -8   1  14       14.90       12.88      5.14 o 
  -7   1  14       38.52       36.24      5.29 o 
  -6   1  14       78.34       55.51      6.14 o 
  -5   1  14      268.24      250.58      9.21 o 
  -4   1  14      206.71      254.77     17.57 o 
  -3   1  14      326.53      316.68     10.94 o 
  -2   1  14      575.06      577.86     18.35 o 
  -1   1  14      166.57      172.31      5.62 o 
   0   1  14      373.09      375.72     10.13 o 
   1   1  14      359.37      354.78      9.16 o 
   2   1  14        6.68        1.76      3.90 o 
   3   1  14      147.85      162.76     14.06 o 
   4   1  14      379.02      375.16     11.94 o 
   5   1  14        2.88        0.00      8.53 o 
   6   1  14       35.18       31.65      6.31 o 
   7   1  14      148.25      156.90     18.83 o 
   8   1  14       90.75       88.75     11.55 o 
   9   1  14        0.03        0.00     24.35 o 
 -10   2  14        2.57       43.27     13.37 o 
  -9   2  14      351.96      327.61     37.90 o 
  -8   2  14       18.79       11.53      8.79 o 
  -7   2  14       17.41       14.20      4.82 o 
  -6   2  14      399.82      389.00     11.50 o 
  -5   2  14      362.77      347.52     11.61 o 
  -4   2  14       58.74       71.09      5.39 o 
  -3   2  14      137.74      124.78      5.79 o 
  -2   2  14        3.97       12.28     11.30 o 
  -1   2  14      719.47      710.79     16.15 o 
   0   2  14        0.76        9.87      3.26 o 
   1   2  14       52.31       45.66      4.02 o 
   2   2  14      280.18      244.29      7.10 o 
   3   2  14        0.00        1.88      3.87 o 
   4   2  14        5.97       10.04      4.09 o 
   5   2  14       22.47       27.21      5.65 o 
   6   2  14      227.79      196.71     14.06 o 
   7   2  14        7.51        5.56      7.98 o 
   8   2  14        2.87        5.39      7.98 o 
   9   2  14       10.42        0.00     18.07 o 
 -10   3  14       26.39       39.47     23.34 o 
  -9   3  14        6.55       26.61      8.52 o 
  -8   3  14       57.97       39.94      7.07 o 
  -7   3  14      106.30       89.55     19.58 o 
  -6   3  14      112.96       97.08      6.56 o 
  -5   3  14       62.23       48.29      7.78 o 
  -4   3  14        8.94        7.03      2.51 o 
  -3   3  14        2.04        3.14      3.04 o 
  -2   3  14       76.34       83.45     10.29 o 
  -1   3  14        0.89        0.00      6.27 o 
   0   3  14      173.89      157.53     26.36 o 
   1   3  14        8.14        0.00      3.98 o 
   2   3  14      102.99       71.48      5.49 o 
   3   3  14       52.01       29.80      8.53 o 
   4   3  14        0.12        0.00      7.78 o 
   5   3  14        0.46        0.00     10.29 o 
   6   3  14       12.42        7.90      7.30 o 
   7   3  14        0.84        8.06     17.82 o 
   8   3  14       66.72       58.60     10.68 o 
 -10   4  14       11.63       18.69     13.94 o 
  -9   4  14       27.02       35.68      9.40 o 
  -8   4  14      254.61      285.95     11.05 o 
  -7   4  14       67.68       87.26      7.78 o 
  -6   4  14      155.43      151.94      8.87 o 
  -5   4  14        8.76        6.67      4.82 o 
  -4   4  14       71.09       47.76      8.53 o 
  -3   4  14      509.24      550.29     17.81 o 
  -2   4  14      342.22      322.70     12.16 o 
  -1   4  14       20.93       38.10     16.57 o 
   0   4  14      204.60      201.65     10.58 o 
   1   4  14       88.69       68.62      7.78 o 
   2   4  14      314.96      346.58     10.82 o 
   3   4  14       19.51       12.30      5.68 o 
   4   4  14      129.50      119.51      8.52 o 
   5   4  14       39.94       28.65     11.80 o 
   6   4  14       73.44       63.97     11.80 o 
   7   4  14        7.07        6.35      9.53 o 
   8   4  14        1.83        3.92     12.17 o 
  -9   5  14      166.21      172.59     12.15 o 
  -8   5  14       10.93        2.06     14.81 o 
  -7   5  14      191.40      188.66     13.81 o 
  -6   5  14      233.25      249.21     20.58 o 
  -5   5  14        6.67       11.64      8.29 o 
  -4   5  14      384.96      331.33     23.60 o 
  -3   5  14       22.69        6.19     12.16 o 
  -2   5  14      552.24      537.78     29.16 o 
  -1   5  14        1.61        4.14     10.29 o 
   0   5  14      179.02      175.94     12.39 o 
   1   5  14       15.56       20.12      9.47 o 
   2   5  14       56.73       44.25      8.20 o 
   3   5  14      593.99      593.35     21.82 o 
   4   5  14       31.18       18.13      8.87 o 
   5   5  14       58.09       46.74     11.57 o 
   6   5  14      152.68      147.35     14.23 o 
   7   5  14        4.27       15.78     14.31 o 
   8   5  14        0.01       15.44     12.91 o 
  -9   6  14        8.59       13.11     12.54 o 
  -8   6  14       86.15       88.04     34.89 o 
  -7   6  14       83.88       88.83     25.60 o 
  -6   6  14        3.52        5.31     11.79 o 
  -5   6  14       34.39       29.22     11.32 o 
  -4   6  14       69.23      111.89     25.85 o 
  -3   6  14      168.42      159.34     18.57 o 
  -2   6  14       19.96        0.00     16.86 o 
  -1   6  14        0.30       16.30     13.81 o 
   0   6  14       10.93       29.42      8.89 o 
   1   6  14      130.65      127.83      9.41 o 
   2   6  14       24.85       43.10     10.28 o 
   3   6  14        7.29       31.09     23.85 o 
   4   6  14        0.03        0.00     14.31 o 
   5   6  14      122.22      107.78     22.34 o 
   6   6  14        0.57       17.04     11.05 o 
   7   6  14       49.19       33.53     13.30 o 
  -8   7  14        2.74        0.00     13.94 o 
  -7   7  14       57.86       80.59     43.17 o 
  -6   7  14        0.01       10.98     18.06 o 
  -5   7  14       15.25       40.78     17.22 o 
  -4   7  14        0.07        3.33     33.13 o 
  -3   7  14      101.40       82.61     25.85 o 
  -2   7  14      366.94      384.13     27.62 o 
  -1   7  14        5.70       11.54      8.53 o 
   0   7  14       75.77       88.88     10.52 o 
   1   7  14      121.37      118.07      8.84 o 
   2   7  14      136.09       99.75     10.98 o 
   3   7  14       39.08       28.79      9.35 o 
   4   7  14       20.57       26.15     12.74 o 
   5   7  14       41.46       55.28     21.84 o 
   6   7  14       22.38       35.73     13.46 o 
   7   7  14        1.67        0.00     16.32 o 
  -7   8  14       10.20        9.18     27.11 o 
  -6   8  14        0.57       21.93     36.90 o 
  -5   8  14       24.12       47.88     16.97 o 
  -4   8  14        1.42       15.52     19.64 o 
  -3   8  14        1.10        9.42     16.02 o 
  -2   8  14        1.04        0.00     29.87 o 
  -1   8  14       40.76       57.25     11.30 o 
   0   8  14        4.70        0.00     29.87 o 
   1   8  14       21.87       23.85      7.37 o 
   2   8  14       17.56        3.90      9.91 o 
   3   8  14        0.06        6.68     17.57 o 
   4   8  14        0.01        1.72     12.25 o 
   5   8  14       27.61       28.89     13.51 o 
   6   8  14        0.43        0.00     15.92 o 
  -6   9  14        8.12        7.80     17.35 o 
  -5   9  14        1.19        9.38     28.62 o 
  -4   9  14       58.15       40.75     32.13 o 
  -3   9  14       67.33      100.85     20.01 o 
  -2   9  14        0.04        2.35     16.33 o 
  -1   9  14       87.88      126.28     38.91 o 
   0   9  14       18.73       49.64     24.85 o 
   1   9  14       64.13       63.70     10.41 o 
   2   9  14        3.41        0.00      8.36 o 
   3   9  14        6.41        0.00     43.17 o 
   4   9  14        9.32        0.00     24.85 o 
   5   9  14       20.34       77.60     26.11 o 
  -5  10  14        2.72       22.65     23.94 o 
  -4  10  14        0.47        0.00     23.00 o 
  -3  10  14       73.11       38.52     20.33 o 
  -2  10  14       46.06       33.58     18.18 o 
  -1  10  14       15.95       56.67     35.14 o 
   0  10  14        8.05        0.00     23.66 o 
   1  10  14        5.50       15.73     25.87 o 
   2  10  14       63.17       15.46     20.89 o 
   3  10  14       31.41       11.45     26.36 o 
  -1  11  14       16.52        4.39     20.34 o 
   0  11  14       31.16       22.68     21.89 o 
  -9   0  15        0.13        8.03     10.04 o 
  -7   0  15       18.26        6.02      9.54 o 
  -5   0  15        2.99       13.05     10.54 o 
  -3   0  15      458.18      453.33     33.13 o 
  -1   0  15     1285.15     1338.91     65.77 o 
   1   0  15       12.80        5.52      5.02 o 
   3   0  15        1.74        9.04      9.04 o 
   5   0  15       59.44       55.22     14.56 o 
   7   0  15      311.30      275.61     27.11 o 
 -10   1  15      203.79      231.27     22.10 o 
  -9   1  15        5.57        3.37      7.27 o 
  -8   1  15       15.06       18.32      6.03 o 
  -7   1  15      135.51      137.00      8.53 o 
  -6   1  15       12.90       21.22     10.29 o 
  -5   1  15      149.72      131.72      8.03 o 
  -4   1  15       41.64       53.93      7.03 o 
  -3   1  15       65.10       57.55      6.22 o 
  -2   1  15      209.48      206.46      8.27 o 
  -1   1  15       28.26       12.86     12.80 o 
   0   1  15      767.34      799.69     27.86 o 
   1   1  15      845.37      877.03     25.85 o 
   2   1  15      429.76      446.53     12.06 o 
   3   1  15        3.49        0.00      6.02 o 
   4   1  15       44.78       44.99      5.93 o 
   5   1  15       16.19        6.66      6.92 o 
   6   1  15       15.33       19.46     10.29 o 
   7   1  15       50.94       36.08     22.84 o 
   8   1  15        0.05        9.76     10.63 o 
 -10   2  15      171.19      162.01     38.91 o 
  -9   2  15       39.64       59.08     13.81 o 
  -8   2  15        6.87        3.82      6.53 o 
  -7   2  15       30.74       35.11      6.03 o 
  -6   2  15       13.28        6.53      5.79 o 
  -5   2  15      131.85       89.82      6.84 o 
  -4   2  15      446.72      479.21     17.82 o 
  -3   2  15      212.40      216.99      7.18 o 
  -2   2  15      463.98      444.58     16.57 o 
  -1   2  15       45.99       55.75      5.47 o 
   0   2  15       25.76       27.39      4.63 o 
   1   2  15      497.78      462.88     14.06 o 
   2   2  15      785.81      802.35     41.92 o 
   3   2  15       14.46       25.10      4.70 o 
   4   2  15        1.43       11.77      6.78 o 
   5   2  15      321.92      325.16     13.05 o 
   6   2  15        6.53        0.00      6.47 o 
   7   2  15       57.34       50.73     14.06 o 
   8   2  15      161.49      158.16     12.39 o 
 -10   3  15        4.73       39.87     20.08 o 
  -9   3  15        2.11        0.90      9.29 o 
  -8   3  15       58.24       63.34      8.79 o 
  -7   3  15      606.18      625.73     34.64 o 
  -6   3  15      248.13      231.87     10.04 o 
  -5   3  15      320.31      341.38     13.05 o 
  -4   3  15      305.77      327.10      7.71 o 
  -3   3  15      163.68      177.18      6.02 o 
  -2   3  15      364.28      386.02     16.86 o 
  -1   3  15      287.81      287.67     24.35 o 
   0   3  15      237.50      244.59     19.08 o 
   1   3  15        2.90       13.17      4.57 o 
   2   3  15      659.82      683.86     30.62 o 
   3   3  15      120.96      125.23      8.14 o 
   4   3  15       11.17       16.35      6.78 o 
   5   3  15      273.64      273.86     10.98 o 
   6   3  15      193.90      178.30     12.18 o 
   7   3  15       16.46        0.00     14.23 o 
   8   3  15       27.52       24.41      8.43 o 
  -9   4  15      121.85      107.91     24.10 o 
  -8   4  15        9.40       13.31      8.97 o 
  -7   4  15        0.00        2.72      8.50 o 
  -6   4  15        2.70        4.10      6.14 o 
  -5   4  15      382.54      373.06     11.34 o 
  -4   4  15      101.45       95.32      7.23 o 
  -3   4  15      247.64      241.18     25.85 o 
  -2   4  15       97.76      115.13     36.40 o 
  -1   4  15        1.36       12.55      3.90 o 
   0   4  15       34.97        8.03      8.31 o 
   1   4  15      130.08       98.77     22.84 o 
   2   4  15       76.95       89.86      6.72 o 
   3   4  15        1.31        0.00      5.52 o 
   4   4  15       67.58       59.82      7.22 o 
   5   4  15       66.51       58.59      7.22 o 
   6   4  15        2.53        0.00     11.30 o 
   7   4  15       78.46       87.16     10.73 o 
   8   4  15      143.39      176.30     23.09 o 
  -9   5  15       13.20       15.49     10.13 o 
  -8   5  15        0.46       10.10      8.65 o 
  -7   5  15        4.31        8.03     14.56 o 
  -6   5  15       39.87       46.67     12.18 o 
  -5   5  15      187.15      150.15     17.32 o 
  -4   5  15        7.88       30.57     17.07 o 
  -3   5  15        5.82        0.00     12.52 o 
  -2   5  15       11.58        0.00     16.32 o 
  -1   5  15        0.84       29.88     13.73 o 
   0   5  15       11.56       24.33     18.32 o 
   1   5  15        3.29       29.82     38.15 o 
   2   5  15      182.57      128.46     10.08 o 
   3   5  15       15.45       31.31     15.81 o 
   4   5  15        7.81       17.24      8.79 o 
   5   5  15        1.47        0.00     16.06 o 
   6   5  15        0.35        0.62     13.55 o 
   7   5  15        2.12        0.00     10.98 o 
  -8   6  15       33.69       45.18     18.07 o 
  -7   6  15       36.54       53.28     13.87 o 
  -6   6  15       17.08       38.53     12.26 o 
  -5   6  15        0.73        7.70     32.88 o 
  -4   6  15        0.44       34.64     16.33 o 
  -3   6  15       31.10       55.15     16.37 o 
  -2   6  15      437.73      424.17     27.88 o 
  -1   6  15      102.62       70.09      8.62 o 
   0   6  15       13.63       10.49      8.72 o 
   1   6  15       91.38      103.90     11.43 o 
   2   6  15       39.15       52.59     13.81 o 
   3   6  15        2.11        3.00      8.62 o 
   4   6  15        5.61       14.95     27.36 o 
   5   6  15      165.04      165.61     17.56 o 
   6   6  15        8.94       18.46      9.68 o 
   7   6  15       18.20       39.21     20.08 o 
  -8   7  15       75.34      109.37     33.38 o 
  -7   7  15        3.18       14.66     12.24 o 
  -6   7  15        0.74        8.36     25.35 o 
  -5   7  15       22.51       32.43     14.71 o 
  -4   7  15        7.67       38.71     17.94 o 
  -3   7  15       23.92       37.56     17.55 o 
  -2   7  15      141.01      150.68     34.89 o 
  -1   7  15      405.97      444.20     32.38 o 
   0   7  15        2.99       11.46      8.48 o 
   1   7  15       57.21       58.83     11.80 o 
   2   7  15      301.84      296.41     17.33 o 
   3   7  15       27.43       27.60      9.47 o 
   4   7  15      125.04      125.20     15.31 o 
   5   7  15       12.66       27.11     23.60 o 
   6   7  15       17.83       16.26     14.02 o 
  -7   8  15        0.14       30.47     16.94 o 
  -6   8  15       19.40       42.22     17.00 o 
  -5   8  15       16.67       12.04     14.29 o 
  -4   8  15      138.44      166.55     19.37 o 
  -3   8  15        0.30        0.00     15.36 o 
  -2   8  15       38.59       27.96     15.06 o 
  -1   8  15      576.18      589.95     35.64 o 
   0   8  15      295.18      301.79     22.26 o 
   1   8  15      110.29       99.80     16.57 o 
   2   8  15        3.75        7.36      8.34 o 
   3   8  15        8.71        6.72     14.56 o 
   4   8  15       17.51       61.16     24.10 o 
   5   8  15        6.81       32.73     14.85 o 
  -6   9  15        5.55        0.00     20.86 o 
  -5   9  15       18.21       62.84     22.09 o 
  -4   9  15       20.60       46.91     16.87 o 
  -3   9  15        4.42       12.91     21.46 o 
  -2   9  15        7.99        6.90     38.41 o 
  -1   9  15        3.64        1.68      8.53 o 
   0   9  15      101.96      134.32     43.93 o 
   1   9  15       32.34       39.51     18.09 o 
   2   9  15       23.20       53.91     22.71 o 
   3   9  15       28.78       31.06     44.43 o 
   4   9  15       25.51       24.97     13.36 o 
  -4  10  15        6.38       15.81     40.92 o 
  -3  10  15       14.23        0.00     38.66 o 
  -2  10  15       11.36       18.40     28.11 o 
  -1  10  15        4.91        3.01     24.49 o 
   0  10  15        3.77       30.99     26.30 o 
   1  10  15        2.89       39.37     22.78 o 
   2  10  15        0.29       16.09     25.20 o 
 -10   0  16       97.96      110.95     22.59 o 
  -8   0  16       67.60       57.73     10.54 o 
  -6   0  16       14.53        9.04     10.54 o 
  -4   0  16       41.30       28.62     16.57 o 
  -2   0  16     1797.24     1794.75     86.35 o 
   0   0  16     1544.26     1764.63     81.83 o 
   2   0  16       95.41       64.26     16.06 o 
   4   0  16      122.89      104.92     12.55 o 
   6   0  16      223.49      215.87     23.60 o 
   8   0  16       35.90       24.10     16.57 o 
 -10   1  16       33.45       17.87     19.58 o 
  -9   1  16       24.38       34.91      9.04 o 
  -8   1  16      143.86      126.72     10.11 o 
  -7   1  16       17.37        5.11      6.00 o 
  -6   1  16      213.69      196.00      9.15 o 
  -5   1  16       19.23       35.22      6.50 o 
  -4   1  16       40.55       45.14      8.53 o 
  -3   1  16      145.42      152.71      7.43 o 
  -2   1  16     1386.40     1382.65     72.29 o 
  -1   1  16        8.58       13.05      6.53 o 
   0   1  16        2.59        9.71      4.33 o 
   1   1  16       95.92      103.32      9.29 o 
   2   1  16        5.41        2.47      4.33 o 
   3   1  16       59.27       67.99     13.81 o 
   4   1  16       33.08       25.41      6.50 o 
   5   1  16      247.20      246.32     30.12 o 
   6   1  16       36.29       58.56      9.05 o 
   7   1  16      204.13      257.54     24.10 o 
   8   1  16      145.22      163.60     15.21 o 
 -10   2  16       22.47       27.33     19.33 o 
  -9   2  16       19.05       39.52      8.03 o 
  -8   2  16      158.93      165.67     10.29 o 
  -7   2  16        4.59        3.18      5.77 o 
  -6   2  16        3.39        1.36      7.78 o 
  -5   2  16        9.04       10.60      7.03 o 
  -4   2  16        6.06        8.34      5.77 o 
  -3   2  16      938.23      971.66     23.63 o 
  -2   2  16      292.57      323.26      8.72 o 
  -1   2  16      127.29      127.59      7.30 o 
   0   2  16      348.17      356.26     24.10 o 
   1   2  16       16.85       24.44      4.61 o 
   2   2  16       17.26        4.13      4.70 o 
   3   2  16       47.28       59.68      6.36 o 
   4   2  16        0.01        3.89     16.32 o 
   5   2  16       34.52       15.93     16.32 o 
   6   2  16      411.39      483.12     38.41 o 
   7   2  16       23.43        5.91      8.65 o 
   8   2  16       19.89       17.51      9.56 o 
  -9   3  16       90.76      110.39     16.57 o 
  -8   3  16       42.03       34.83      8.07 o 
  -7   3  16      235.24      216.17     30.87 o 
  -6   3  16      346.47      332.59     16.06 o 
  -5   3  16       82.84       60.81      4.64 o 
  -4   3  16       49.46       55.08      8.03 o 
  -3   3  16       53.98       57.00      7.03 o 
  -2   3  16      192.24      209.67     18.32 o 
  -1   3  16        0.40        0.00      4.41 o 
   0   3  16       12.10        0.00      6.78 o 
   1   3  16       46.81       40.29      8.03 o 
   2   3  16      492.91      512.95     18.93 o 
   3   3  16      121.95      163.52      8.07 o 
   4   3  16       17.46       15.74      6.00 o 
   5   3  16      113.31       98.24      7.80 o 
   6   3  16       86.61       58.70     10.00 o 
   7   3  16       14.81        0.00     11.40 o 
   8   3  16       18.99       14.97     10.04 o 
  -9   4  16       28.81       12.55      9.41 o 
  -8   4  16       33.92       43.55      9.51 o 
  -7   4  16      108.67      135.94     14.06 o 
  -6   4  16      109.81      100.50     11.80 o 
  -5   4  16       28.13       25.77      4.55 o 
  -4   4  16      230.51      217.21     10.37 o 
  -3   4  16      326.18      363.87     37.65 o 
  -2   4  16      104.89      116.98     17.82 o 
  -1   4  16        0.16        5.52      4.02 o 
   0   4  16       12.68       10.68     17.07 o 
   1   4  16      148.08      135.48      9.54 o 
   2   4  16      179.42      167.84      8.68 o 
   3   4  16       14.77       12.74      6.86 o 
   4   4  16       75.36       50.33      6.86 o 
   5   4  16      140.59      128.36      8.85 o 
   6   4  16        0.07        1.15      8.53 o 
   7   4  16        0.26        0.00      8.68 o 
  -9   5  16      227.60      194.92     18.75 o 
  -8   5  16      162.34      186.61     13.83 o 
  -7   5  16       30.40       20.67      9.40 o 
  -6   5  16        7.02       14.79      9.38 o 
  -5   5  16        0.59        0.00      7.78 o 
  -4   5  16       39.11       35.61     25.60 o 
  -3   5  16      170.80      180.44     19.44 o 
  -2   5  16        0.60        0.00     25.35 o 
  -1   5  16       10.15        0.00     18.58 o 
   0   5  16       68.07       83.59     17.32 o 
   1   5  16      339.92      354.57     29.12 o 
   2   5  16       68.86       66.92     12.26 o 
   3   5  16      115.78      119.84      9.54 o 
   4   5  16        3.62       20.46      8.44 o 
   5   5  16       28.44       17.91     16.32 o 
   6   5  16       59.17       80.29     20.08 o 
   7   5  16        3.01        0.00     10.78 o 
  -8   6  16       64.06       72.79     20.08 o 
  -7   6  16       91.78      101.78     19.58 o 
  -6   6  16       25.80       10.05     14.06 o 
  -5   6  16       11.54        0.00     12.14 o 
  -4   6  16       12.07        0.00     31.13 o 
  -3   6  16        1.74        0.32     30.87 o 
  -2   6  16        1.99       13.55     17.57 o 
  -1   6  16      494.77      484.85     30.52 o 
   0   6  16      294.72      285.84     50.70 o 
   1   6  16        2.37        9.79     28.87 o 
   2   6  16      206.84      168.45     17.07 o 
   3   6  16       50.28       48.64      8.06 o 
   4   6  16       60.04       34.32     24.10 o 
   5   6  16       17.55       19.58     17.07 o 
   6   6  16        0.02        0.00     11.23 o 
  -7   7  16        0.20        0.00     15.50 o 
  -6   7  16       10.02       11.26     16.64 o 
  -5   7  16        5.52        7.89     18.07 o 
  -4   7  16        0.00        0.00     19.58 o 
  -3   7  16        7.82       23.79     28.87 o 
  -2   7  16       24.03       38.70     38.15 o 
  -1   7  16        2.32       27.71     53.47 o 
   0   7  16      369.79      354.31     35.39 o 
   1   7  16        0.61        0.00     10.94 o 
   2   7  16       14.38        5.02      7.60 o 
   3   7  16       14.18        7.05     11.98 o 
   4   7  16        0.19        0.00     11.57 o 
   5   7  16       16.57       38.49     32.88 o 
   6   7  16        1.29        0.00     11.24 o 
  -6   8  16        3.10        5.98     31.88 o 
  -5   8  16        3.80        4.57     13.86 o 
  -4   8  16       39.46       37.36     18.58 o 
  -3   8  16       10.36        0.00     14.71 o 
  -2   8  16        0.93       14.48     38.41 o 
  -1   8  16       25.88       19.05      7.19 o 
   0   8  16       49.44       68.64     11.41 o 
   1   8  16       10.88       14.18     20.08 o 
   2   8  16       20.93       22.19      9.79 o 
   3   8  16       19.59       46.87     11.91 o 
   4   8  16       43.00       56.09     14.20 o 
   5   8  16        0.23       13.97     16.52 o 
  -5   9  16        2.36       30.74     35.14 o 
  -4   9  16        0.42       21.22     15.06 o 
  -3   9  16        0.01        0.00     22.17 o 
  -2   9  16       26.03       22.23     23.85 o 
  -1   9  16       97.03       82.22     40.92 o 
   0   9  16        1.43        0.00     19.08 o 
   1   9  16        0.44        0.00     29.12 o 
   2   9  16        8.81       41.80     24.87 o 
   3   9  16       24.86       10.20     23.60 o 
   4   9  16        3.90       16.66     18.84 o 
  -3  10  16       17.27       79.74     30.12 o 
  -2  10  16        7.67        0.00     53.72 o 
  -1  10  16       40.60       49.83     22.84 o 
   0  10  16       61.43       83.74     26.56 o 
   1  10  16       34.39       10.89     42.42 o 
   2  10  16        6.03       15.79     28.21 o 
  -9   0  17       62.51       37.15     16.06 o 
  -7   0  17       52.72       43.17     11.55 o 
  -5   0  17      318.70      340.88     25.10 o 
  -3   0  17       70.59       83.84     13.55 o 
  -1   0  17      100.53      103.92     13.55 o 
   1   0  17      480.91      519.60     29.62 o 
   3   0  17      387.45      406.64     27.11 o 
   5   0  17      594.76      564.78     38.15 o 
   7   0  17       60.52       63.26     19.08 o 
 -10   1  17      153.84      186.47     20.21 o 
  -9   1  17       13.36        7.40     15.81 o 
  -8   1  17        2.51       13.30      9.58 o 
  -7   1  17      143.99      141.52     16.57 o 
  -6   1  17        3.26        0.00      8.07 o 
  -5   1  17      192.40      191.36     17.57 o 
  -4   1  17       15.34       12.05      6.02 o 
  -3   1  17       11.92        8.38     10.79 o 
  -2   1  17       53.68       45.20      9.47 o 
  -1   1  17      222.74      232.39     11.70 o 
   0   1  17      452.90      445.20     18.83 o 
   1   1  17      863.16      976.65     36.42 o 
   2   1  17        5.39       26.57     11.80 o 
   3   1  17      272.60      279.08     29.12 o 
   4   1  17      239.26      223.91     10.65 o 
   5   1  17       22.14       25.82      9.29 o 
   6   1  17      182.11      174.11     12.05 o 
   7   1  17        6.45        0.00      9.64 o 
   8   1  17       17.01        0.00     11.70 o 
  -9   2  17      160.82      163.92     11.36 o 
  -8   2  17       21.45       32.76      8.43 o 
  -7   2  17       41.45       35.45      7.22 o 
  -6   2  17      501.69      498.51     20.02 o 
  -5   2  17       29.14       54.47     18.58 o 
  -4   2  17        0.80        0.63      4.18 o 
  -3   2  17       17.14       18.58      4.02 o 
  -2   2  17      202.10      204.94     19.58 o 
  -1   2  17      124.80      107.36      5.77 o 
   0   2  17        2.63        0.00      4.75 o 
   1   2  17      636.37      651.97     22.87 o 
   2   2  17      145.49      148.95      8.53 o 
   3   2  17      434.77      422.82     41.42 o 
   4   2  17        0.02        7.46      7.35 o 
   5   2  17        1.99       10.48     36.15 o 
   6   2  17      127.32      145.98     12.91 o 
   7   2  17        2.86       23.72     11.08 o 
   8   2  17      149.40      144.34     14.96 o 
  -9   3  17      147.05      144.87     16.06 o 
  -8   3  17      121.89      140.72     22.34 o 
  -7   3  17       75.55       78.48      8.89 o 
  -6   3  17       86.58       73.03      5.79 o 
  -5   3  17      395.13      411.28     12.55 o 
  -4   3  17        1.95        3.01      2.84 o 
  -3   3  17      483.80      516.82     28.11 o 
  -2   3  17       25.06       33.56      3.09 o 
  -1   3  17        3.07        2.54      3.00 o 
   0   3  17       98.50      103.82      5.17 o 
   1   3  17       62.65       59.36      5.99 o 
   2   3  17       51.46       59.95      7.53 o 
   3   3  17       18.14       23.94     11.04 o 
   4   3  17        1.85        8.00      6.00 o 
   5   3  17       78.07       91.89      9.05 o 
   6   3  17       40.24       45.73      9.62 o 
   7   3  17        0.03        0.00     11.71 o 
  -9   4  17       14.11       14.92     10.00 o 
  -8   4  17        9.88        5.60      8.51 o 
  -7   4  17      325.77      259.33     18.32 o 
  -6   4  17       13.30       11.78      5.79 o 
  -5   4  17       25.71       36.56      4.77 o 
  -4   4  17       13.29        8.41      6.02 o 
  -3   4  17      157.06      145.65      9.94 o 
  -2   4  17       67.32       98.05     12.80 o 
  -1   4  17       59.57       49.70      6.02 o 
   0   4  17       28.50       32.86      9.05 o 
   1   4  17        0.52        4.32      7.03 o 
   2   4  17       81.09      120.87      8.32 o 
   3   4  17       19.63       24.34      6.22 o 
   4   4  17      109.69      121.73      8.85 o 
   5   4  17       23.77       28.37      7.84 o 
   6   4  17       12.08       12.83     10.11 o 
   7   4  17       57.39       56.28     13.38 o 
  -8   5  17       17.06       12.78     12.01 o 
  -7   5  17        0.05        6.53     16.57 o 
  -6   5  17        2.70        4.67     12.01 o 
  -5   5  17        3.88        0.00      7.48 o 
  -4   5  17        4.12        3.78      9.47 o 
  -3   5  17       68.46       93.85     17.90 o 
  -2   5  17       55.58       59.43     15.50 o 
  -1   5  17      185.03      168.94     20.83 o 
   0   5  17        1.90        0.00      8.20 o 
   1   5  17      123.70      123.68     15.31 o 
   2   5  17       43.27       51.37      9.54 o 
   3   5  17        5.85       14.84      7.84 o 
   4   5  17        7.55       10.65      9.54 o 
   5   5  17        4.01        4.50      7.80 o 
   6   5  17        7.16       22.72     13.30 o 
   7   5  17       24.58       31.83     13.45 o 
  -8   6  17      126.85       80.83     22.09 o 
  -7   6  17       18.70        0.00     12.87 o 
  -6   6  17        8.08        0.00      9.56 o 
  -5   6  17        0.06        6.65     10.21 o 
  -4   6  17       25.00       41.26     18.42 o 
  -3   6  17        0.00       17.07     25.10 o 
  -2   6  17      250.39      222.11     27.36 o 
  -1   6  17        1.80        0.00     14.30 o 
   0   6  17       18.64        7.02     15.06 o 
   1   6  17      111.93      133.13     19.08 o 
   2   6  17       22.57       32.77     21.84 o 
   3   6  17       11.83       16.58      8.27 o 
   4   6  17       18.94       17.43     11.55 o 
   5   6  17       34.23       34.64     12.07 o 
   6   6  17        2.35        8.63     11.10 o 
  -7   7  17        1.09        0.00     13.58 o 
  -6   7  17       53.80       67.57     15.23 o 
  -5   7  17       23.17       72.81     20.91 o 
  -4   7  17       23.78       34.54     18.99 o 
  -3   7  17       47.42       57.41     33.64 o 
  -2   7  17       22.53       17.99     14.85 o 
  -1   7  17        1.30        7.10     17.32 o 
   0   7  17      233.03      194.43     22.84 o 
   1   7  17      100.83      113.25     31.88 o 
   2   7  17       57.61       59.18     12.99 o 
   3   7  17        3.69       15.56      9.23 o 
   4   7  17       73.94       81.56     23.34 o 
   5   7  17      106.24      106.32     24.60 o 
  -6   8  17       22.92       13.15     45.68 o 
  -5   8  17       23.80       31.43     26.86 o 
  -4   8  17        0.60       10.94     17.24 o 
  -3   8  17        1.42        0.00     18.21 o 
  -2   8  17       19.78       16.97     41.42 o 
  -1   8  17       39.96        7.28     15.56 o 
   0   8  17      221.12      236.08     18.13 o 
   1   8  17        4.67       18.71     14.23 o 
   2   8  17      127.25      128.64     17.76 o 
   3   8  17       25.15       30.69     17.57 o 
   4   8  17       16.45       26.27     23.34 o 
  -5   9  17       15.86        0.00     19.16 o 
  -4   9  17       69.05      106.64     22.27 o 
  -3   9  17        2.19       24.60     32.63 o 
  -2   9  17        1.64       22.43     23.09 o 
  -1   9  17        1.26       44.52     40.92 o 
   0   9  17        6.03        0.00     11.30 o 
   1   9  17        1.03        0.00     14.06 o 
   2   9  17       43.99       18.07     24.85 o 
   3   9  17        0.08        0.00     23.87 o 
  -2  10  17       34.31      101.95     28.89 o 
  -1  10  17       74.34       82.48     25.30 o 
   0  10  17        0.97        0.00     46.94 o 
  -8   0  18       27.94       60.24     15.06 o 
  -4   0  18      168.49      149.60     23.60 o 
  -2   0  18     1216.89     1299.75     64.26 o 
   0   0  18        0.02        0.00     11.04 o 
   2   0  18       11.33        0.00     13.05 o 
   4   0  18      280.08      286.16     26.61 o 
   6   0  18      213.49      223.40     23.09 o 
  -9   1  18       10.41       12.74      9.10 o 
  -8   1  18        1.18        2.29     11.04 o 
  -7   1  18       45.04       41.39     11.82 o 
  -6   1  18       83.42       82.81     12.15 o 
  -5   1  18       67.11       75.93     14.35 o 
  -4   1  18      360.76      408.15     37.65 o 
  -3   1  18      446.93      409.65     31.63 o 
  -2   1  18      312.30      261.30     35.14 o 
  -1   1  18      194.68      187.49     11.53 o 
   0   1  18      157.51      141.68     10.31 o 
   1   1  18        8.37        2.11      7.52 o 
   2   1  18       43.22       38.54      8.80 o 
   3   1  18       18.06       19.32      7.03 o 
   4   1  18       67.21       58.79      9.79 o 
   5   1  18        0.90        0.00      8.27 o 
   6   1  18        6.23        7.32      8.49 o 
   7   1  18      235.62      291.12     19.44 o 
  -9   2  18        1.24        0.00     15.56 o 
  -8   2  18        9.34       28.08     13.30 o 
  -7   2  18       51.78       56.09     19.33 o 
  -6   2  18      184.96      149.17     15.06 o 
  -5   2  18      243.16      273.10     10.58 o 
  -4   2  18       76.23       68.22      6.12 o 
  -3   2  18      226.01      248.59     11.55 o 
  -2   2  18      175.11      180.26     12.55 o 
  -1   2  18        6.07        5.27      3.01 o 
   0   2  18        2.12        0.00      3.49 o 
   1   2  18       95.04      109.53      6.68 o 
   2   2  18        4.21        0.50      4.82 o 
   3   2  18      169.07      143.03      9.23 o 
   4   2  18      139.93      156.64     13.89 o 
   5   2  18        4.88        0.00     15.56 o 
   6   2  18      144.39      167.49     17.42 o 
   7   2  18       23.54       12.09     10.61 o 
  -9   3  18       46.01       33.38     15.81 o 
  -8   3  18       51.93       58.46      9.84 o 
  -7   3  18      124.64      158.91     10.95 o 
  -6   3  18        0.16        7.32      6.28 o 
  -5   3  18       92.10      109.15      5.76 o 
  -4   3  18       12.56        4.56      3.98 o 
  -3   3  18      251.68      261.02     11.04 o 
  -2   3  18       85.39       85.42      9.54 o 
  -1   3  18      450.75      408.71     16.03 o 
   0   3  18      235.12      256.62     23.34 o 
   1   3  18      251.36      261.19     11.69 o 
   2   3  18        4.74       15.53      9.54 o 
   3   3  18      288.95      214.85      9.76 o 
   4   3  18       68.61       55.39      9.79 o 
   5   3  18       46.05       52.75     31.13 o 
   6   3  18        8.44        0.00     10.85 o 
   7   3  18       10.66       16.06     11.18 o 
  -9   4  18      114.44       76.56     15.31 o 
  -8   4  18       12.88       34.33      9.88 o 
  -7   4  18        0.41        0.00      8.35 o 
  -6   4  18      165.05      152.56     10.31 o 
  -5   4  18       39.26       43.25     10.54 o 
  -4   4  18        0.01        0.00      8.28 o 
  -3   4  18       23.46       29.20     11.55 o 
  -2   4  18       36.04       16.21      6.71 o 
  -1   4  18        0.00        0.00      8.79 o 
   0   4  18       15.60       25.55     14.11 o 
   1   4  18       25.15       35.92      4.64 o 
   2   4  18       60.48       49.86      6.28 o 
   3   4  18       11.79       13.71      6.36 o 
   4   4  18        0.08        2.06      7.78 o 
   5   4  18        1.22        0.00     10.79 o 
   6   4  18       98.29      131.32     29.12 o 
   7   4  18        1.98       24.63     11.68 o 
  -8   5  18       79.52      103.40     15.87 o 
  -7   5  18      106.23      125.51     20.08 o 
  -6   5  18        4.40       11.48     25.85 o 
  -5   5  18        5.64        5.70     20.83 o 
  -4   5  18       30.75       59.83     12.05 o 
  -3   5  18      114.46      104.76     36.40 o 
  -2   5  18      193.57      176.08     18.07 o 
  -1   5  18      140.74      128.95     16.48 o 
   0   5  18        8.22        0.76     20.58 o 
   1   5  18      140.10      105.67     24.35 o 
   2   5  18        9.11       24.82      7.98 o 
   3   5  18      423.88      449.69     25.60 o 
   4   5  18       99.57      113.87     13.55 o 
   5   5  18       19.49       24.21     14.31 o 
   6   5  18       18.85       41.04     11.21 o 
  -7   6  18       15.24       27.94     19.83 o 
  -6   6  18        0.15        0.00     11.34 o 
  -5   6  18       14.52        5.77     30.37 o 
  -4   6  18        0.83        0.00     18.45 o 
  -3   6  18        0.25       21.36     15.56 o 
  -2   6  18      106.81      118.09     22.19 o 
  -1   6  18        4.24       30.23     31.13 o 
   0   6  18       96.82      158.23     73.80 o 
   1   6  18      454.07      420.65     24.47 o 
   2   6  18        6.27       26.06      9.68 o 
   3   6  18        2.66        0.00      9.84 o 
   4   6  18       34.95       33.69     12.29 o 
   5   6  18       31.09       33.95     16.32 o 
   6   6  18       10.57        4.98     10.72 o 
  -7   7  18        1.32       13.48     13.43 o 
  -6   7  18        1.55        1.23     23.34 o 
  -5   7  18       16.88       12.23     28.36 o 
  -4   7  18       30.97       15.77     26.61 o 
  -3   7  18        0.67        0.19     13.68 o 
  -2   7  18      140.90      170.33     25.49 o 
  -1   7  18       49.35       73.85     18.07 o 
   0   7  18       15.77       22.21     39.41 o 
   1   7  18       23.94       15.28     11.19 o 
   2   7  18       84.28       87.21     14.57 o 
   3   7  18       12.99       20.74     13.58 o 
   4   7  18       13.66       10.42     12.57 o 
   5   7  18       26.18       25.96     21.59 o 
  -6   8  18        0.08        2.28     21.97 o 
  -5   8  18       17.70       57.66     41.67 o 
  -4   8  18        5.47       24.85     57.98 o 
  -3   8  18        6.83       37.67     34.89 o 
  -2   8  18       14.61        0.00     22.17 o 
  -1   8  18       16.61       42.17     17.74 o 
   0   8  18        1.19       14.56     10.29 o 
   1   8  18       10.83       26.88     24.60 o 
   2   8  18        0.98       15.06     14.39 o 
   3   8  18        3.43        6.06     12.39 o 
   4   8  18        1.45        0.00     17.71 o 
  -4   9  18       16.46       21.79     22.10 o 
  -3   9  18      143.07      171.60     28.34 o 
  -2   9  18       30.77       60.21     42.92 o 
  -1   9  18       20.23        2.83     17.96 o 
   0   9  18       29.99       30.88     17.57 o 
   1   9  18       17.90       31.02     14.46 o 
   2   9  18        3.28        0.00     12.41 o 
  -9   0  19      272.98      296.20     26.61 o 
  -7   0  19       17.63       29.62     16.06 o 
  -5   0  19       98.73       66.77     21.59 o 
  -3   0  19      502.21      489.98     45.68 o 
  -1   0  19      406.21      329.83     20.08 o 
   1   0  19      307.15      260.55     26.11 o 
   3   0  19       35.31       64.76     15.56 o 
   5   0  19      380.25      443.29     31.63 o 
   7   0  19       48.81       85.34     23.60 o 
  -9   1  19        5.34       18.23     10.25 o 
  -8   1  19       24.26       50.59     13.14 o 
  -7   1  19      162.75      164.89     15.12 o 
  -6   1  19       53.68       42.24     16.82 o 
  -5   1  19        1.21        0.00     20.08 o 
  -4   1  19      218.07      244.15     27.11 o 
  -3   1  19        0.04       15.06     10.04 o 
  -2   1  19     1053.77     1057.57     38.02 o 
  -1   1  19      602.21      566.42     25.35 o 
   0   1  19      615.00      659.40     32.51 o 
   1   1  19      367.08      335.14     21.84 o 
   2   1  19      335.84      346.16     17.01 o 
   3   1  19        0.02        0.00      7.91 o 
   4   1  19       56.04       43.51     17.32 o 
   5   1  19       24.85        6.93     12.51 o 
   6   1  19      115.46      106.05     16.13 o 
   7   1  19       56.80       76.84     28.11 o 
  -9   2  19       10.44       26.26     16.57 o 
  -8   2  19       33.64       41.12      8.69 o 
  -7   2  19       90.90       93.97     13.05 o 
  -6   2  19      537.80      539.30     18.33 o 
  -5   2  19       18.85       12.69      5.23 o 
  -4   2  19      155.32      162.20      9.35 o 
  -3   2  19        0.22        9.10      8.79 o 
  -2   2  19       53.14       58.62      7.53 o 
  -1   2  19       10.56        2.95      6.82 o 
   0   2  19      184.58      182.23     25.10 o 
   1   2  19       69.76       74.96      5.62 o 
   2   2  19      176.68      176.61     12.05 o 
   3   2  19       93.36       93.40      8.56 o 
   4   2  19        0.16        0.00      9.29 o 
   5   2  19      111.47      116.34     11.61 o 
   6   2  19       48.92       62.13     14.23 o 
   7   2  19        0.00        0.00     10.73 o 
  -9   3  19      110.22      118.27     38.15 o 
  -8   3  19        6.37        4.89      9.23 o 
  -7   3  19       56.15       60.40      8.64 o 
  -6   3  19      134.73      107.38     12.80 o 
  -5   3  19       21.65       16.43      3.98 o 
  -4   3  19      112.35      131.66      6.00 o 
  -3   3  19      247.60      244.02      7.27 o 
  -2   3  19      103.52       96.59      5.39 o 
  -1   3  19      167.90      190.31     22.84 o 
   0   3  19      190.63      173.70     30.12 o 
   1   3  19       20.71       23.14     38.15 o 
   2   3  19        5.29       13.15     13.05 o 
   3   3  19       43.43       26.04     12.55 o 
   4   3  19       45.04       48.46     12.05 o 
   5   3  19        9.62       20.48     10.79 o 
   6   3  19       40.09       45.06     19.58 o 
   7   3  19       24.63       20.23     12.80 o 
  -8   4  19       17.29       49.04     13.75 o 
  -7   4  19      218.62      236.29     13.53 o 
  -6   4  19       11.33        4.08      5.17 o 
  -5   4  19      133.57      107.77     10.03 o 
  -4   4  19        3.39        0.00      6.39 o 
  -3   4  19        3.72        8.03      5.01 o 
  -2   4  19       45.67       49.79      5.49 o 
  -1   4  19      162.70      167.00     16.58 o 
   0   4  19        6.62       16.40      8.03 o 
   1   4  19        5.28       11.30      4.61 o 
   2   4  19       17.68       31.13      6.56 o 
   3   4  19        9.84        7.03      5.91 o 
   4   4  19       42.89       44.61     13.05 o 
   5   4  19       47.33       61.02     11.93 o 
   6   4  19        1.47       12.55     11.00 o 
  -8   5  19       18.17       14.87     15.12 o 
  -7   5  19        4.50        0.00     11.50 o 
  -6   5  19        0.58        5.16     14.31 o 
  -5   5  19        5.70        9.14     11.30 o 
  -4   5  19       90.58       72.58     10.18 o 
  -3   5  19        4.44       12.81      8.13 o 
  -2   5  19       14.56       12.86     12.53 o 
  -1   5  19      225.76      169.68     17.50 o 
   0   5  19       25.26       26.34     17.08 o 
   1   5  19        0.03        8.96     16.57 o 
   2   5  19       97.03       76.81     19.08 o 
   3   5  19        8.08        9.54     22.59 o 
   4   5  19        5.02        0.00     10.08 o 
   5   5  19       13.81        5.86     11.89 o 
   6   5  19       27.21       27.31     12.60 o 
  -7   6  19       20.23       14.15     24.60 o 
  -6   6  19        5.30        7.73     14.52 o 
  -5   6  19       37.95       70.18     47.94 o 
  -4   6  19       42.58       40.64     18.06 o 
  -3   6  19        1.66        0.00     19.01 o 
  -2   6  19       24.90        7.80     19.23 o 
  -1   6  19       16.12        2.65     24.35 o 
   0   6  19       51.07       46.41     11.88 o 
   1   6  19      120.92       92.68     17.32 o 
   2   6  19      137.09      122.15     24.35 o 
   3   6  19       11.16        0.70     13.89 o 
   4   6  19        1.42       16.71     17.23 o 
   5   6  19        7.03       22.09     12.99 o 
  -6   7  19        0.74        7.36     13.82 o 
  -5   7  19       67.65       98.07     15.77 o 
  -4   7  19      123.06      132.70     41.17 o 
  -3   7  19        0.12        0.00     15.04 o 
  -2   7  19        4.08        6.42     20.62 o 
  -1   7  19       15.37        2.83     32.88 o 
   0   7  19       96.83      106.87     13.50 o 
   1   7  19      148.68      137.39     14.95 o 
   2   7  19       82.61       90.14     16.47 o 
   3   7  19       24.50       42.53     16.57 o 
   4   7  19        1.77        6.02     14.68 o 
  -5   8  19       45.99       74.43     21.16 o 
  -4   8  19      145.56      233.83     30.58 o 
  -3   8  19        2.31       19.40     37.65 o 
  -2   8  19        7.81       18.15     17.17 o 
  -1   8  19        1.64        0.00     17.46 o 
   0   8  19       12.73       13.22     30.37 o 
   1   8  19        0.57        0.00     10.73 o 
   2   8  19       61.20       59.18     40.66 o 
   3   8  19        1.19       13.33     13.62 o 
  -3   9  19       11.49       46.62     25.65 o 
  -2   9  19       27.71       19.45     53.47 o 
  -1   9  19        8.92        0.00     18.32 o 
   0   9  19        2.79        1.81     26.86 o 
   1   9  19        0.04        0.00     22.89 o 
  -8   0  20        0.01        0.00     16.57 o 
  -6   0  20      105.94      114.46     25.10 o 
  -4   0  20        0.05        0.00     21.09 o 
  -2   0  20       31.11       43.68     16.06 o 
   0   0  20      198.23      181.73     18.07 o 
   2   0  20       90.43      100.91     16.06 o 
   4   0  20       66.02       51.71     18.58 o 
   6   0  20       17.28       10.54     18.58 o 
  -9   1  20       22.92        1.39     10.40 o 
  -8   1  20       38.39       37.65     12.07 o 
  -7   1  20        4.19        0.00     12.30 o 
  -6   1  20        8.35        3.91     10.47 o 
  -5   1  20        2.42        0.00     16.08 o 
  -4   1  20       11.89       33.12     12.80 o 
  -3   1  20       85.92       70.62     11.30 o 
  -2   1  20      312.55      335.33     21.59 o 
  -1   1  20       34.89       27.29      6.77 o 
   0   1  20      260.81      236.19     20.75 o 
   1   1  20       96.28      132.99     40.16 o 
   2   1  20       68.69       63.06     11.10 o 
   3   1  20       38.03       56.21     27.36 o 
   4   1  20       15.88       30.53     28.11 o 
   5   1  20      217.79      247.34     22.59 o 
   6   1  20       36.64       41.26     33.38 o 
  -8   2  20      109.44      103.64     11.42 o 
  -7   2  20       90.07      112.73     12.03 o 
  -6   2  20      124.41      152.32     11.86 o 
  -5   2  20        2.63       10.73      9.79 o 
  -4   2  20        2.71        0.00      6.02 o 
  -3   2  20      269.52      307.74     14.56 o 
  -2   2  20      389.50      366.71     18.32 o 
  -1   2  20       38.94       45.41      8.98 o 
   0   2  20      104.34      104.27     12.59 o 
   1   2  20       60.43       53.78     20.33 o 
   2   2  20      306.51      309.81     13.30 o 
   3   2  20      119.21      115.62      8.80 o 
   4   2  20       15.64       12.46     10.62 o 
   5   2  20      110.65      133.46     13.09 o 
   6   2  20      111.02      158.86     15.97 o 
  -8   3  20        0.99        0.00      9.65 o 
  -7   3  20        1.73        8.18      7.81 o 
  -6   3  20       91.60       80.99      8.27 o 
  -5   3  20        2.79        0.00      7.53 o 
  -4   3  20        5.06        7.32      3.61 o 
  -3   3  20      308.22      318.82     13.55 o 
  -2   3  20      162.62      182.59      7.60 o 
  -1   3  20      127.23      127.83     17.57 o 
   0   3  20       36.39       32.53      6.75 o 
   1   3  20       95.59       68.54     16.57 o 
   2   3  20       55.93       53.95      7.35 o 
   3   3  20        3.26       20.88      7.52 o 
   4   3  20       38.34       55.29     10.01 o 
   5   3  20      160.74      186.97     19.08 o 
   6   3  20       21.99       36.83     12.29 o 
  -8   4  20      112.35       57.19     14.14 o 
  -7   4  20        0.91        0.00     10.79 o 
  -6   4  20       43.02       54.99     10.79 o 
  -5   4  20        0.34       10.74     18.07 o 
  -4   4  20        0.94        3.99      5.93 o 
  -3   4  20       82.39       74.15      6.59 o 
  -2   4  20       41.04       37.87      6.28 o 
  -1   4  20        1.37        9.27      4.77 o 
   0   4  20        0.54        0.00     13.56 o 
   1   4  20       90.14       96.52     12.30 o 
   2   4  20      243.17      217.02     10.47 o 
   3   4  20        2.86        0.00      8.68 o 
   4   4  20       10.44       11.33      9.64 o 
   5   4  20        0.98        3.64     24.85 o 
   6   4  20       14.17        0.00     13.07 o 
  -7   5  20       76.96      129.27     16.62 o 
  -6   5  20        7.81       23.05     15.31 o 
  -5   5  20       14.71        0.00     25.85 o 
  -4   5  20       24.92        6.84     15.56 o 
  -3   5  20       10.06        5.35     11.55 o 
  -2   5  20       29.13       46.89     20.22 o 
  -1   5  20       29.83       70.06     14.58 o 
   0   5  20       10.81       17.63     25.35 o 
   1   5  20       24.64       17.30      6.78 o 
   2   5  20       44.51       72.13     16.40 o 
   3   5  20       22.36       36.01     15.69 o 
   4   5  20       11.50       11.47     11.32 o 
   5   5  20       98.33      145.26     16.53 o 
  -7   6  20        1.95       13.77     16.34 o 
  -6   6  20        2.16       28.67     20.83 o 
  -5   6  20       16.27       14.41     27.36 o 
  -4   6  20        0.46        0.00      8.98 o 
  -3   6  20        0.59       11.69     21.09 o 
  -2   6  20       42.87       35.00     18.56 o 
  -1   6  20       89.16       89.01     20.98 o 
   0   6  20        5.45        9.73     20.49 o 
   1   6  20       81.07       78.24     14.90 o 
   2   6  20       46.99       46.25     14.31 o 
   3   6  20       30.11       20.00     27.36 o 
   4   6  20       18.34       34.38     17.55 o 
  -6   7  20       24.02       37.41     13.14 o 
  -5   7  20       22.30       53.30     16.26 o 
  -4   7  20        6.24       24.74     28.36 o 
  -3   7  20       18.89       54.72     22.59 o 
  -2   7  20       47.01       23.23     32.88 o 
  -1   7  20        8.22        0.00     15.41 o 
   0   7  20       31.35       54.34     25.10 o 
   1   7  20        1.61       40.02     12.49 o 
   2   7  20        1.13       25.44     13.63 o 
   3   7  20        0.15       38.79     17.08 o 
   4   7  20       31.84       37.48     15.20 o 
  -4   8  20      107.55      142.84     22.29 o 
  -3   8  20       17.11       11.67     23.85 o 
  -2   8  20       26.08       56.58     44.68 o 
  -1   8  20        4.85        0.00     19.08 o 
   0   8  20      144.08      158.03     29.30 o 
   1   8  20       10.14        0.00     14.56 o 
   2   8  20        2.23       23.57     19.08 o 
  -7   0  21       53.58       58.24     19.08 o 
  -5   0  21        8.14       28.11     28.62 o 
  -3   0  21      526.71      507.05     29.12 o 
  -1   0  21       44.63       13.05     14.56 o 
   1   0  21      749.89      819.81     48.70 o 
   3   0  21      136.59      103.42     32.63 o 
   5   0  21      184.71      242.48     26.11 o 
  -8   1  21       23.43       18.55     14.15 o 
  -7   1  21       48.24       54.62     20.83 o 
  -6   1  21       44.51       58.96     14.31 o 
  -5   1  21        2.17        0.00     15.31 o 
  -4   1  21       38.10       53.50     21.84 o 
  -3   1  21       13.14        7.42      9.05 o 
  -2   1  21      315.99      328.45     33.13 o 
  -1   1  21        8.88        9.61      7.23 o 
   0   1  21       61.21       67.01     13.56 o 
   1   1  21      201.15      189.27     14.90 o 
   2   1  21       12.46       14.95      8.60 o 
   3   1  21        5.85       10.16     19.58 o 
   4   1  21       27.03       30.19     27.36 o 
   5   1  21      110.16       95.93     16.16 o 
   6   1  21       51.66       78.34     19.64 o 
  -8   2  21       36.35       44.36     11.48 o 
  -7   2  21       13.94       16.29     19.58 o 
  -6   2  21       14.70       14.94     13.05 o 
  -5   2  21       65.75       72.72     18.07 o 
  -4   2  21        8.02        5.20      6.28 o 
  -3   2  21       19.33       29.12     10.04 o 
  -2   2  21      223.12      220.94     24.60 o 
  -1   2  21      338.27      362.63     44.68 o 
   0   2  21      252.03      220.76     15.23 o 
   1   2  21       64.01       54.53     10.91 o 
   2   2  21       51.20       43.81     22.59 o 
   3   2  21       21.18       27.03      6.63 o 
   4   2  21        0.09        8.97     21.84 o 
   5   2  21       28.44       42.30     19.33 o 
   6   2  21        9.47       22.13     14.06 o 
  -8   3  21       35.66        5.62     12.72 o 
  -7   3  21      135.96      137.85     13.99 o 
  -6   3  21       80.46       75.48      9.29 o 
  -5   3  21       31.93       34.76      5.74 o 
  -4   3  21       57.38       62.80      5.55 o 
  -3   3  21       42.41       41.66      6.02 o 
  -2   3  21       93.88      109.62     13.30 o 
  -1   3  21        4.93       10.04      3.61 o 
   0   3  21        1.00        0.00      7.03 o 
   1   3  21      210.13      227.84     26.11 o 
   2   3  21       41.38       39.97      6.77 o 
   3   3  21        9.57        9.41      8.17 o 
   4   3  21        0.15        0.00      7.88 o 
   5   3  21        1.03        9.74     13.55 o 
   6   3  21       58.62       53.24     14.56 o 
  -7   4  21        2.13       25.70     10.94 o 
  -6   4  21        0.35        1.24     26.36 o 
  -5   4  21       50.73       46.28     14.31 o 
  -4   4  21       27.87       21.56      6.20 o 
  -3   4  21       62.01       63.35      8.79 o 
  -2   4  21        0.48        2.76      3.25 o 
  -1   4  21       40.72        6.37     47.19 o 
   0   4  21      156.70      132.81     19.13 o 
   1   4  21       21.18        5.80     25.10 o 
   2   4  21       28.33       34.46     21.34 o 
   3   4  21       10.74       21.24      9.59 o 
   4   4  21       13.22       23.00     19.83 o 
   5   4  21        0.21       18.04     10.58 o 
  -7   5  21       49.24       49.07     15.96 o 
  -6   5  21        0.37        3.01     14.06 o 
  -5   5  21        1.83        0.00     11.16 o 
  -4   5  21        0.39        8.98     22.34 o 
  -3   5  21        8.19        1.45     15.56 o 
  -2   5  21       68.13       52.55      8.63 o 
  -1   5  21       15.92       45.18     30.62 o 
   0   5  21       98.92       87.60     40.92 o 
   1   5  21      251.21      243.26     46.44 o 
   2   5  21        3.61       38.40     30.12 o 
   3   5  21        2.90        1.12      9.41 o 
   4   5  21        2.02       32.46     16.57 o 
   5   5  21       44.66       77.06     27.61 o 
  -6   6  21       45.29       49.58     15.47 o 
  -5   6  21       29.48       49.34     13.15 o 
  -4   6  21       79.44       87.32     12.14 o 
  -3   6  21        4.03        3.04      8.60 o 
  -2   6  21        7.24       22.52     21.37 o 
  -1   6  21       83.99      119.82     27.61 o 
   0   6  21       32.26        0.00     28.62 o 
   1   6  21       12.69        0.00     13.87 o 
   2   6  21        0.73       23.40     14.91 o 
   3   6  21        6.51        8.47     13.71 o 
   4   6  21        6.49        0.00     12.16 o 
  -5   7  21        6.85       21.87     13.09 o 
  -4   7  21       49.28       46.05     13.28 o 
  -3   7  21        0.14       39.33     22.80 o 
  -2   7  21       15.58        0.00     30.12 o 
  -1   7  21       64.79      103.77     29.87 o 
   0   7  21       18.34       28.66     20.80 o 
   1   7  21        0.04        0.00     29.37 o 
   2   7  21       13.61       15.22     16.65 o 
   3   7  21       26.34       20.38     36.90 o 
  -3   8  21       13.22       12.34     36.65 o 
  -2   8  21       73.94      148.20     30.94 o 
  -1   8  21        7.35       31.16     38.15 o 
   0   8  21        1.82        0.00     27.22 o 
   1   8  21        0.33       69.30     27.22 o 
  -8   0  22       51.64       67.27     17.57 o 
  -6   0  22      179.96      176.21     37.15 o 
  -4   0  22        8.66       32.13     15.56 o 
  -2   0  22        0.38        6.02     11.04 o 
   0   0  22        3.70        0.00     11.55 o 
   2   0  22       57.07       43.68     31.63 o 
   4   0  22       25.92       35.14     31.63 o 
   6   0  22       12.66       28.62     21.09 o 
  -8   1  22       53.91       41.27     13.01 o 
  -7   1  22      123.30      178.97     22.59 o 
  -6   1  22       30.61       15.81     11.71 o 
  -5   1  22        0.26       29.46     14.81 o 
  -4   1  22        5.14        0.00     22.84 o 
  -3   1  22        5.35        0.00     10.98 o 
  -2   1  22       10.96       12.89      8.53 o 
  -1   1  22      209.01      195.80     14.50 o 
   0   1  22        0.80        9.78     10.26 o 
   1   1  22      121.16      128.23     21.59 o 
   2   1  22        3.77        1.27     12.85 o 
   3   1  22        0.02       24.06     20.09 o 
   4   1  22       64.04       62.02     24.30 o 
   5   1  22        6.42       31.58     20.33 o 
  -8   2  22        1.92        1.41     17.07 o 
  -7   2  22       31.31       53.41     39.16 o 
  -6   2  22        0.41        0.00     14.21 o 
  -5   2  22        0.04        5.22     13.30 o 
  -4   2  22       52.33       45.74      9.80 o 
  -3   2  22        3.50       22.49     41.42 o 
  -2   2  22        8.84        0.98     12.80 o 
  -1   2  22        0.08        8.52     26.61 o 
   0   2  22        0.99        0.00      8.60 o 
   1   2  22       13.84        7.27     16.82 o 
   2   2  22        2.69        2.94     11.80 o 
   3   2  22       21.82       47.69     28.11 o 
   4   2  22        5.44       22.19     23.34 o 
   5   2  22        1.23       28.68     17.32 o 
  -7   3  22       25.18       25.06     15.66 o 
  -6   3  22        2.64        0.00     28.87 o 
  -5   3  22       55.45       52.53     13.73 o 
  -4   3  22       64.64       62.28     10.04 o 
  -3   3  22      157.08      166.59     17.32 o 
  -2   3  22       14.23       23.14      3.90 o 
  -1   3  22        4.39        2.51      5.02 o 
   0   3  22        6.94        5.89      9.29 o 
   1   3  22       66.90       71.29      7.03 o 
   2   3  22        3.59        0.00     29.12 o 
   3   3  22        0.17        2.65      6.89 o 
   4   3  22       67.98       81.46     12.77 o 
   5   3  22        1.67       32.13     18.70 o 
  -7   4  22       11.02       18.32     10.29 o 
  -6   4  22        0.02        0.00     19.83 o 
  -5   4  22       21.60       24.59     22.09 o 
  -4   4  22       25.78       25.29      8.06 o 
  -3   4  22        0.04        6.20      5.81 o 
  -2   4  22        5.52        2.03     10.29 o 
  -1   4  22        1.45        0.00     16.34 o 
   0   4  22       33.61       18.66     23.09 o 
   1   4  22       43.41       33.25     16.01 o 
   2   4  22      126.76      111.21     11.89 o 
   3   4  22        0.70        0.00      7.82 o 
   4   4  22        3.26        7.94     14.81 o 
   5   4  22        3.71        1.17     18.21 o 
  -6   5  22        0.41        0.00     14.56 o 
  -5   5  22       42.32       74.69     13.50 o 
  -4   5  22       31.46       47.00     31.13 o 
  -3   5  22       10.89       12.70     27.61 o 
  -2   5  22       29.88       58.04     17.48 o 
  -1   5  22        8.36       43.45     21.12 o 
   0   5  22       12.75        4.47     14.50 o 
   1   5  22       73.05       74.15     20.34 o 
   2   5  22        2.81       16.93     14.23 o 
   3   5  22       48.35       56.81     13.55 o 
   4   5  22        0.01        0.00     10.47 o 
  -5   6  22       14.34       24.95     14.86 o 
  -4   6  22       14.50       52.05     14.20 o 
  -3   6  22       20.90       38.97     10.78 o 
  -2   6  22        5.46       13.03     15.51 o 
  -1   6  22       23.07       40.41     22.73 o 
   0   6  22        1.05       18.31     56.23 o 
   1   6  22        3.81        7.86     32.38 o 
   2   6  22       37.36       37.75     16.20 o 
   3   6  22       11.24        3.39     16.06 o 
  -4   7  22       10.64       13.62     19.42 o 
  -3   7  22        0.16        9.39     64.51 o 
  -2   7  22        2.93       16.24     44.68 o 
  -1   7  22       30.40       51.21     28.62 o 
   0   7  22       45.57       67.01     49.70 o 
   1   7  22       71.68       95.58     27.36 o 
   2   7  22        0.14        0.00     22.34 o 
  -7   0  23       27.76       58.24     19.58 o 
  -5   0  23        3.13        0.00     27.61 o 
  -3   0  23       51.19       83.34     30.62 o 
  -1   0  23       58.07       53.72     27.61 o 
   1   0  23        0.29       24.10     15.06 o 
   3   0  23       91.89       77.31     27.11 o 
   5   0  23       55.11       69.78     25.60 o 
  -7   1  23        0.01       18.87     17.08 o 
  -6   1  23       10.99       25.58     16.89 o 
  -5   1  23       17.53        9.28     32.63 o 
  -4   1  23      142.86      133.55     18.28 o 
  -3   1  23        0.06        0.00     12.93 o 
  -2   1  23      143.87      143.47     14.30 o 
  -1   1  23       38.28       49.12     12.14 o 
   0   1  23       60.53       88.57     13.71 o 
   1   1  23        3.75        0.00     11.64 o 
   2   1  23       18.25       60.75     14.11 o 
   3   1  23       20.14       32.36     19.04 o 
   4   1  23        0.04       61.92     25.20 o 
   5   1  23        1.49       39.38     19.23 o 
  -7   2  23        3.11       43.59     15.60 o 
  -6   2  23       46.61       65.18     13.75 o 
  -5   2  23        1.95       10.91     18.83 o 
  -4   2  23        1.87        0.00     17.82 o 
  -3   2  23       39.26       26.19     13.55 o 
  -2   2  23      141.46       96.23     15.06 o 
  -1   2  23        5.94       18.82     21.59 o 
   0   2  23        2.71        4.11      9.87 o 
   1   2  23       50.90       32.38     13.30 o 
   2   2  23        0.55       29.29     14.81 o 
   3   2  23       44.04       32.13     23.60 o 
   4   2  23        1.22        0.00     13.64 o 
   5   2  23       14.00       39.71     16.15 o 
  -7   3  23       47.15       47.49     30.87 o 
  -6   3  23        5.30        0.00     11.76 o 
  -5   3  23       63.84       53.47     21.09 o 
  -4   3  23        0.03        0.00     10.46 o 
  -3   3  23        8.65       19.08     30.12 o 
  -2   3  23       11.28       20.12     28.62 o 
  -1   3  23        3.05        8.23     48.95 o 
   0   3  23      100.93       56.41     16.84 o 
   1   3  23        5.00       14.56     14.91 o 
   2   3  23        9.82        0.00     25.60 o 
   3   3  23       89.17       89.54     19.67 o 
   4   3  23       46.22       75.21     18.15 o 
  -6   4  23        0.28        0.00     13.92 o 
  -5   4  23        1.03       17.15     40.16 o 
  -4   4  23        6.97       28.28     10.33 o 
  -3   4  23       80.98       95.93     11.94 o 
  -2   4  23        0.00       29.02     18.83 o 
  -1   4  23        4.47        7.93     21.26 o 
   0   4  23       78.39       97.09     19.96 o 
   1   4  23       14.62        3.03     16.16 o 
   2   4  23        8.94        3.47     19.75 o 
   3   4  23       16.78        9.55     25.85 o 
   4   4  23       41.75       32.90     23.85 o 
  -6   5  23       39.63       47.29     36.40 o 
  -5   5  23       33.89      107.22     31.88 o 
  -4   5  23        5.04       13.54     48.45 o 
  -3   5  23        0.83       49.07     21.34 o 
  -2   5  23       60.80       51.80     16.64 o 
  -1   5  23       37.31       37.84     18.92 o 
   0   5  23        0.15       12.82     19.51 o 
   1   5  23        5.55        0.00     28.36 o 
   2   5  23       12.33        7.15     37.40 o 
   3   5  23        1.36       31.52     34.14 o 
  -4   6  23        8.46       10.57     42.17 o 
  -3   6  23        0.08        0.00     18.94 o 
  -2   6  23        5.14        0.00     31.63 o 
  -1   6  23       34.64       49.25     19.44 o 
   0   6  23       77.89      121.02     44.18 o 
   1   6  23       11.95       27.85     34.39 o 
   2   6  23        3.04       10.83     15.25 o 
  -3   7  23       10.28        0.00     40.66 o 
  -2   7  23        1.60        0.00     48.19 o 
  -1   7  23       11.68       57.78     27.16 o 
   0   7  23        2.06        0.00     46.44 o 
  -6   0  24        8.43       55.73     33.13 o 
  -4   0  24      195.57      296.20     44.68 o 
   0   0  24       26.07       16.06     20.08 o 
   2   0  24       38.30       68.78     29.62 o 
   4   0  24       29.29       53.21     39.66 o 
  -7   1  24        1.27       20.30     18.83 o 
  -6   1  24      143.38      156.87     21.26 o 
  -5   1  24       56.09       99.65     26.44 o 
  -4   1  24       26.18       37.91     17.91 o 
  -3   1  24       14.02        0.00     21.73 o 
  -2   1  24       85.06       43.90     20.39 o 
  -1   1  24       54.46       31.44     16.32 o 
   0   1  24        9.70        0.00     34.14 o 
   1   1  24        4.10        0.00     33.89 o 
   2   1  24       10.53       57.21     31.88 o 
   3   1  24       27.64       26.71     24.27 o 
   4   1  24        1.32       39.74     21.63 o 
  -6   2  24       30.21       67.55     19.33 o 
  -5   2  24        1.86        0.00     13.17 o 
  -4   2  24        0.22        0.00     19.84 o 
  -3   2  24        1.00       48.25     19.38 o 
  -2   2  24       43.72       48.93     21.16 o 
  -1   2  24       42.74       41.97     41.92 o 
   0   2  24        3.60       54.22     29.62 o 
   1   2  24      111.13       73.11     24.62 o 
   2   2  24       11.63        0.00     42.17 o 
   3   2  24       36.14       62.90     20.74 o 
   4   2  24       20.53       20.96     26.15 o 
  -6   3  24        0.41       22.59     14.06 o 
  -5   3  24        0.41        4.35     13.55 o 
  -4   3  24        1.56        0.00     11.56 o 
  -3   3  24       28.33       21.59     29.12 o 
  -2   3  24        1.72        0.00     21.29 o 
  -1   3  24       60.79       15.32     18.01 o 
   0   3  24       16.33        7.69     20.33 o 
   1   3  24       31.80       22.76     18.75 o 
   2   3  24        0.05       12.63     18.11 o 
   3   3  24       11.91       17.00     40.66 o 
   4   3  24        2.51       20.10     19.83 o 
  -5   4  24        6.83        0.00     15.10 o 
  -4   4  24       12.15       12.61     11.13 o 
  -3   4  24        1.74        1.86     18.32 o 
  -2   4  24       43.54       38.75     17.57 o 
  -1   4  24       25.42        0.00     17.23 o 
   0   4  24        2.82        1.91     28.87 o 
   1   4  24        0.91        6.42     16.67 o 
   2   4  24       23.69        3.89     24.67 o 
   3   4  24        5.87        9.91     15.92 o 
  -5   5  24        0.01        6.33     21.57 o 
  -4   5  24        8.84        6.67     19.12 o 
  -3   5  24        0.52        7.35     18.57 o 
  -2   5  24       12.55       15.75     23.04 o 
  -1   5  24        0.25        0.00     35.89 o 
   0   5  24       13.22       80.11     27.85 o 
   1   5  24        1.30        6.91     32.88 o 
   2   5  24       15.11       58.19     40.66 o 
  -3   6  24        0.01       23.21     24.93 o 
  -2   6  24        6.99       10.60     25.23 o 
  -1   6  24       43.87       75.24     40.41 o 
   0   6  24        4.08       67.04     52.21 o 
   1   6  24       16.23       35.14     37.65 o 
  -5   0  25      112.92      204.83     38.15 o 
  -1   0  25        3.85        0.00     33.64 o 
   1   0  25        1.49       24.10     37.15 o 
   3   0  25       51.90       96.89     37.65 o 
  -6   1  25        6.75       27.28     27.11 o 
  -5   1  25        2.39        0.00     16.44 o 
  -4   1  25        0.32        0.00     17.22 o 
  -3   1  25        0.28        0.00     26.36 o 
  -2   1  25      108.49      140.05     46.94 o 
  -1   1  25      102.30      166.41     28.37 o 
   0   1  25       32.42       34.10     19.33 o 
   1   1  25       10.95       44.11     18.77 o 
   2   1  25        3.34        0.00     24.42 o 
   3   1  25        0.94       20.52     31.13 o 
  -6   2  25       34.68       25.45     16.02 o 
  -5   2  25       10.96       12.40     15.87 o 
  -4   2  25        2.78        9.19     35.64 o 
  -3   2  25       35.88       58.40     17.97 o 
  -2   2  25        0.64       38.66     25.60 o 
  -1   2  25       15.48       32.92     24.10 o 
   0   2  25        7.05       10.21     21.09 o 
   1   2  25       70.40       56.96     25.29 o 
   2   2  25        3.37       27.03     19.69 o 
   3   2  25       58.56       89.29     34.89 o 
  -5   3  25       21.47       45.49     15.76 o 
  -4   3  25        1.08       12.32     32.38 o 
  -3   3  25       86.57      131.76     22.55 o 
  -2   3  25       19.53       39.80     20.22 o 
  -1   3  25        0.30       11.40     18.48 o 
   0   3  25        3.26       18.32     31.63 o 
   1   3  25       18.42       28.75     20.26 o 
   2   3  25        0.07       34.43     20.43 o 
   3   3  25        6.53        0.00     25.19 o 
  -5   4  25        0.61       24.76     23.78 o 
  -4   4  25       31.19       28.62     33.13 o 
  -3   4  25       15.94        4.52     34.14 o 
  -2   4  25       11.85       46.68     41.17 o 
  -1   4  25        0.02        0.00     25.35 o 
   0   4  25        1.28       16.57     26.61 o 
   1   4  25       53.89       68.91     24.42 o 
   2   4  25        0.30        2.04     21.92 o 
  -3   5  25        0.19        0.00     20.59 o 
  -2   5  25        0.51       32.21     19.69 o 
  -1   5  25       46.92       56.23     22.68 o 
   0   5  25        9.52       26.48     21.94 o 
   1   5  25       19.04       36.89     22.19 o 
  -4   0  26       49.59      116.47     27.61 o 
  -2   0  26      265.28      269.09     45.18 o 
   0   0  26       12.37        0.00     36.65 o 
   2   0  26        0.81        0.00     37.15 o 
  -5   1  26        0.14        0.00     30.37 o 
  -4   1  26       78.79      113.56     27.38 o 
  -3   1  26       27.51       62.35     30.12 o 
  -2   1  26        3.33       38.16     22.42 o 
  -1   1  26        2.72        0.00     22.55 o 
   0   1  26        7.84        2.10     21.05 o 
   1   1  26       32.52        2.60     26.86 o 
   2   1  26        2.19        0.00     35.64 o 
  -5   2  26        1.05        0.00     14.35 o 
  -4   2  26        2.68        2.42     23.85 o 
  -3   2  26      102.81      148.06     26.28 o 
  -2   2  26       27.06       20.21     19.76 o 
  -1   2  26        0.08       18.97     37.90 o 
   0   2  26        0.94       10.44     22.09 o 
   1   2  26       11.66        0.00     21.21 o 
   2   2  26        3.81       39.83     34.64 o 
  -4   3  26        0.21        0.00     25.35 o 
  -3   3  26        0.23        0.00     29.62 o 
  -2   3  26       18.13       13.82     18.99 o 
  -1   3  26       28.23       65.39     41.42 o 
   0   3  26        7.73        0.00     20.48 o 
   1   3  26        0.12        0.00     40.92 o 
   2   3  26       31.70       46.00     22.84 o 
  -3   4  26       21.42       28.11     39.16 o 
  -2   4  26       22.15       71.09     27.66 o 
  -1   4  26       87.92       73.03     24.05 o 
   0   4  26        4.73        0.00     36.65 o 
   1   4  26       13.75        0.00     21.11 o 
  -3   0  27       62.95       55.73     25.10 o 
  -1   0  27       17.01       16.57     36.15 o 
   1   0  27       66.65       36.15     41.67 o 
  -4   1  27        0.58        0.00     21.17 o 
  -3   1  27       19.67       52.29     22.74 o 
  -2   1  27       13.81       15.80     32.13 o 
  -1   1  27       75.71       78.62     30.87 o 
   0   1  27      102.20      163.97     31.13 o 
   1   1  27        0.56        0.00     22.47 o 
  -3   2  27        3.10        0.00     18.75 o 
  -2   2  27        2.38       47.06     24.85 o 
  -1   2  27       38.65       69.65     24.14 o 
   0   2  27       25.25        0.00     48.19 o 
   1   2  27       15.52        0.00     21.63 o 
  -2   3  27        8.70       16.50     22.64 o 
  -1   3  27        0.62       22.07     26.76 o 
   0   3  27       27.18       36.66     27.86 o 
  -2   0  28        6.89        0.00     29.12 o 
                                                 
