# Supplementary material for: Crystal structures of two (±)-exo-N-isobornyl­acetamides
Source: Acta Crystallogr E Crystallogr Commun. 2015 Sep 12;71(Pt 10):1117–20. doi: 10.1107/S2056989015015984 (PMC4647407; doi:10.1107/S2056989015015984)
Supplement: Supplementary file 4 [file e-71-01117-2sup3.hkl]

# 
# h,k,l, Fc-squared, Fo-squared, sigma(Fo-squared) and status flag 
# 
data_2
_shelx_title ' test structure: 2' 
_shelx_refln_list_code          4 
_shelx_F_calc_maximum      224.33 
_exptl_crystal_F_000       992.00 
_reflns_d_resolution_high  0.7099 
 
loop_ 
 _symmetry_equiv_pos_as_xyz 
 'x, y, z' 
 '-x, -y+1/2, z+1/2' 
 'x+1/2, -y, -z+1/2' 
 '-x+1/2, y+1/2, -z' 
 '-x, -y, -z' 
 'x, y-1/2, -z-1/2' 
 '-x-1/2, y, z-1/2' 
 'x-1/2, -y-1/2, z' 
 
_cell_length_a     9.6852 
_cell_length_b    10.7589 
_cell_length_c    23.7261 
_cell_angle_alpha  90.000 
_cell_angle_beta   90.000 
_cell_angle_gamma  90.000 
 
_shelx_F_squared_multiplier     1.000 
 
loop_ 
 _refln_index_h 
 _refln_index_k 
 _refln_index_l 
 _refln_F_squared_calc 
 _refln_F_squared_meas 
 _refln_F_squared_sigma 
 _refln_observed_status 
   2   0   0    16884.75    18276.37    686.47 o 
   4   0   0     7274.83     7895.13    203.18 o 
   6   0   0       55.62       88.53      8.71 o 
   8   0   0     6032.09     5739.94    291.71 o 
  10   0   0      241.66      388.95     65.31 o 
  12   0   0      740.21     1002.86    149.49 o 
   0   2   0    25888.91    25548.89   1206.04 o 
   1   2   0     2769.69     2895.37     84.18 o 
   2   2   0     2423.98     2533.99     59.50 o 
   3   2   0    14210.02    15205.39    306.23 o 
   4   2   0     5165.26     5721.07    113.20 o 
   5   2   0     2548.20     2677.67     46.44 o 
   6   2   0      518.11      393.31     17.42 o 
   7   2   0       14.83       30.48     11.61 o 
   8   2   0      659.90      603.75     24.67 o 
   9   2   0     1710.75     1706.74     50.80 o 
  10   2   0     1465.97     1361.33     58.05 o 
  11   2   0        8.11      104.49     66.76 o 
  12   2   0      432.03      521.02    114.65 o 
  13   2   0       93.14      174.16    121.91 o 
   0   4   0     5909.70     5948.93    243.82 o 
   1   4   0      750.14      695.18     33.38 o 
   2   4   0     9132.79     9760.07    267.04 o 
   3   4   0    11598.65    13095.18    278.65 o 
   4   4   0      230.14      259.78     15.96 o 
   5   4   0     2934.73     2966.48     65.31 o 
   6   4   0    10805.04    10815.17    220.60 o 
   7   4   0     1528.90     1705.29     31.93 o 
   8   4   0     2302.73     2107.30     82.72 o 
   9   4   0       44.35       58.05     21.77 o 
  10   4   0      265.53      251.08     27.57 o 
  11   4   0        7.73      -46.44     69.66 o 
  12   4   0       61.52      -85.63     85.63 o 
  13   4   0       61.79       20.32    111.75 o 
   0   6   0     1185.94     1195.88     59.50 o 
   1   6   0      246.64      184.32     20.32 o 
   2   6   0        7.37       34.83     17.42 o 
   3   6   0      506.69      416.53     21.77 o 
   4   6   0      761.85      815.64     30.48 o 
   5   6   0     3032.12     2924.39     72.57 o 
   6   6   0        4.79       31.93     14.51 o 
   7   6   0       76.46      130.62     15.96 o 
   8   6   0     1171.54     1166.85     31.93 o 
   9   6   0        8.93       42.09     26.12 o 
  10   6   0      378.58      388.95     47.89 o 
  11   6   0        0.11      -21.77     92.88 o 
  12   6   0       40.99      123.36    111.75 o 
   0   8   0     1168.66     1147.99     66.76 o 
   1   8   0     8251.46     8294.25    261.24 o 
   2   8   0      647.92      651.64     37.73 o 
   3   8   0      966.78      859.18     44.99 o 
   4   8   0      368.52      314.93     23.22 o 
   5   8   0     2067.94     2017.32     68.21 o 
   6   8   0      557.67      534.08     27.57 o 
   7   8   0      795.03      718.40     30.48 o 
   8   8   0        0.12      -10.16     18.87 o 
   9   8   0      105.15      230.76     46.44 o 
  10   8   0        2.23      -20.32     40.64 o 
  11   8   0      103.54      105.95     78.37 o 
   0  10   0      459.18      387.50     78.37 o 
   1  10   0      442.58      293.16     59.50 o 
   2  10   0      161.43      139.33     37.73 o 
   3  10   0      669.28      612.45     39.19 o 
   4  10   0        7.54       -4.35     21.77 o 
   5  10   0      231.02      380.24     40.64 o 
   6  10   0      288.18      342.51     36.28 o 
   7  10   0      391.37      515.22     37.73 o 
   8  10   0      276.22      333.80     55.15 o 
   9  10   0      132.70       89.98     53.70 o 
  10  10   0       14.91        4.35     55.15 o 
   0  12   0        3.65      -81.27     81.27 o 
   1  12   0     1045.20     1066.71     85.63 o 
   2  12   0       50.89       50.80     40.64 o 
   3  12   0      134.37      142.23     37.73 o 
   4  12   0      109.66      105.95     30.48 o 
   5  12   0      411.19      431.04     42.09 o 
   6  12   0      198.53      156.74     39.19 o 
   7  12   0      672.67      770.65     65.31 o 
   8  12   0       35.76      -55.15     56.60 o 
   0  14   0        0.69       62.41     59.50 o 
   1  14   0      187.11      272.85     59.50 o 
   2  14   0        5.23      -18.87     44.99 o 
   3  14   0      203.69      191.57     47.89 o 
   4  14   0        0.71      -39.19     53.70 o 
   5  14   0        3.08       11.61     52.25 o 
   2   0   1    23269.29    24503.94    716.95 o 
   4   0   1      142.82      182.87      5.81 o 
   6   0   1       13.47       26.12      7.26 o 
   8   0   1      268.80      277.20     11.61 o 
  10   0   1      213.26      226.40     47.89 o 
  12   0   1       44.51       34.83     47.89 o 
   1   1   1     2448.10     2309.01     50.16 o 
   2   1   1      319.11      276.80      9.43 o 
   3   1   1     7092.31     7500.06    113.79 o 
   4   1   1       93.86       95.98      5.13 o 
   5   1   1      801.27      743.06     16.69 o 
   6   1   1     1689.48     1912.83     29.75 o 
   7   1   1     3247.72     3388.51     52.85 o 
   8   1   1       13.55       18.20      8.71 o 
   9   1   1      126.31      147.29     17.42 o 
  10   1   1      106.37       99.63     79.82 o 
  11   1   1        4.45       21.24     32.71 o 
  12   1   1      342.98      516.37     66.76 o 
  13   1   1        2.72      -58.13     89.26 o 
   1   2   1     1663.75     1609.38     36.33 o 
   2   2   1     2158.67     2364.19     37.93 o 
   3   2   1     1629.34     1844.06     31.19 o 
   4   2   1      655.66      653.14     12.31 o 
   5   2   1     1334.23     1358.43     20.45 o 
   6   2   1       10.80       13.06      5.13 o 
   7   2   1      434.22      372.33     13.34 o 
   8   2   1      155.44      165.16     11.61 o 
   9   2   1        5.98       16.22      8.68 o 
  10   2   1      278.85      254.57     12.80 o 
  11   2   1        0.40      -36.01     37.60 o 
  12   2   1        5.17      -17.28     65.31 o 
  13   2   1      203.16      149.81     70.79 o 
   1   3   1     1534.89     1627.59     50.07 o 
   2   3   1        0.07        5.03     21.04 o 
   3   3   1     5161.31     5008.48     85.13 o 
   4   3   1     3849.50     4533.56     93.61 o 
   5   3   1       68.72       36.51      6.16 o 
   6   3   1       25.67       40.03      5.13 o 
   7   3   1      800.87      798.22     15.39 o 
   8   3   1      174.85      147.02     23.22 o 
   9   3   1      118.95      122.01     12.19 o 
  10   3   1      161.90      192.65     29.75 o 
  11   3   1        3.47      -34.62     45.64 o 
  12   3   1      341.32      381.21    102.32 o 
  13   3   1       38.14      245.89    129.17 o 
   1   4   1       34.49       39.19     10.26 o 
   2   4   1       86.77      219.21     26.12 o 
   3   4   1     1629.49     1638.78     31.81 o 
   4   4   1     3995.97     4234.58     62.60 o 
   5   4   1     2785.30     2865.31     43.53 o 
   6   4   1       70.08      104.20     15.24 o 
   7   4   1        0.74       -6.61      6.61 o 
   8   4   1      292.88      278.08     17.42 o 
   9   4   1       64.27       78.48     14.37 o 
  10   4   1        0.15       -3.63     16.42 o 
  11   4   1        5.72       89.98     94.34 o 
  12   4   1        0.62      -57.40     57.40 o 
  13   4   1        4.28       44.37     69.66 o 
   1   5   1        4.95       32.20     43.54 o 
   2   5   1     3095.10     3225.08     59.50 o 
   3   5   1      342.19      336.25     18.87 o 
   4   5   1      594.38      680.01     37.73 o 
   5   5   1        0.49       -6.53      8.21 o 
   6   5   1      191.92      203.11     15.24 o 
   7   5   1     1081.13     1048.22     19.83 o 
   8   5   1       28.53       33.04      6.49 o 
   9   5   1     1448.41     1303.96     41.01 o 
  10   5   1        3.83        3.65     18.96 o 
  11   5   1       18.84        9.65     46.81 o 
  12   5   1       11.14       50.47     60.27 o 
   1   6   1      661.04      641.34     42.81 o 
   2   6   1     1177.99     1320.58     42.09 o 
   3   6   1      728.94      663.69     56.60 o 
   4   6   1     1099.48     1086.23     32.65 o 
   5   6   1       77.02       79.85     10.26 o 
   6   6   1       56.29       46.57     10.88 o 
   7   6   1        1.75        8.06     13.79 o 
   8   6   1        4.60       22.07      7.98 o 
   9   6   1      164.92      195.33     23.71 o 
  10   6   1        2.03       37.23     28.30 o 
  11   6   1       38.07       58.27     53.35 o 
  12   6   1       21.02      -21.01     67.90 o 
   1   7   1     1099.72     1159.20     32.22 o 
   2   7   1      393.23      314.73     16.91 o 
   3   7   1     1359.32     1401.36     37.80 o 
   4   7   1        9.68        0.82     11.77 o 
   5   7   1       87.71       82.21     12.31 o 
   6   7   1       11.95        2.11     11.15 o 
   7   7   1      212.60      194.95     13.22 o 
   8   7   1       80.25       95.73     11.29 o 
   9   7   1      280.13      228.71     25.93 o 
  10   7   1      134.89      165.67     28.91 o 
  11   7   1        2.27      -40.10     54.49 o 
  12   7   1       87.99      110.86     82.49 o 
   1   8   1      123.01      196.88     21.04 o 
   2   8   1       70.02      147.13     31.20 o 
   3   8   1      315.36      284.23     18.23 o 
   4   8   1       28.87       37.73     20.32 o 
   5   8   1       19.15       20.32     12.31 o 
   6   8   1        4.01        7.82     13.06 o 
   7   8   1       25.31       27.51     12.19 o 
   8   8   1       92.44       96.29     22.50 o 
   9   8   1        1.99       27.71     25.93 o 
  10   8   1       23.03      -25.79     32.65 o 
  11   8   1        0.53      103.08     75.47 o 
   1   9   1     1748.69     1778.49    112.48 o 
   2   9   1      419.97      397.28     55.88 o 
   3   9   1      787.41      769.39     52.97 o 
   4   9   1      162.53      141.43     18.80 o 
   5   9   1      218.76      227.23     42.81 o 
   6   9   1        0.00      -13.22     13.22 o 
   7   9   1       53.89       27.96     17.09 o 
   8   9   1      341.91      400.99     26.15 o 
   9   9   1       85.20      135.85     31.14 o 
  10   9   1      200.89      168.80     36.33 o 
   1  10   1        3.54       26.38     36.28 o 
   2  10   1       12.99       14.97     17.40 o 
   3  10   1      132.52      164.94     18.78 o 
   4  10   1       56.13       73.87     18.14 o 
   5  10   1      121.10      124.42     20.22 o 
   6  10   1        3.17       44.96     21.26 o 
   7  10   1        4.56        0.22     16.91 o 
   8  10   1       18.45       -7.52     28.24 o 
   9  10   1       29.58      101.23     36.56 o 
  10  10   1       56.06       23.99     31.62 o 
   1  11   1      208.46      203.77     33.25 o 
   2  11   1      444.90      396.51     37.31 o 
   3  11   1      228.84      294.46     33.45 o 
   4  11   1      616.35      629.73     34.51 o 
   5  11   1      102.34      142.76     24.15 o 
   6  11   1       34.09       34.49     30.48 o 
   7  11   1        0.48       -5.81     22.58 o 
   8  11   1      214.40      235.72     42.04 o 
   9  11   1      395.18      412.81     47.17 o 
   1  12   1      101.75      198.66     47.17 o 
   2  12   1       11.87       28.73     32.31 o 
   3  12   1       50.52       49.15     44.26 o 
   4  12   1       36.19       55.05     58.78 o 
   5  12   1        0.11      -21.04     21.55 o 
   6  12   1      104.48       92.97     26.83 o 
   7  12   1        1.70       34.60     31.76 o 
   8  12   1       16.47      -18.87     34.83 o 
   1  13   1        4.82       18.48     31.93 o 
   2  13   1       99.22      115.69     32.22 o 
   3  13   1      125.64      220.02     44.99 o 
   4  13   1      360.39      365.87     84.90 o 
   5  13   1      152.33      219.88     36.90 o 
   6  13   1       67.06       73.50     66.76 o 
   7  13   1       17.70        0.90     75.30 o 
   1  14   1       75.44      105.46     36.90 o 
   2  14   1        1.62      -29.03     31.81 o 
   3  14   1       91.86      174.91     47.89 o 
   4  14   1       54.19       14.24     34.49 o 
   5  14   1       14.13      114.55     37.45 o 
   1  15   1       11.89       47.34     33.68 o 
   2   0   2     2738.25     2989.70     60.96 o 
   4   0   2     7037.47     8131.70    148.03 o 
   6   0   2     5158.93     5459.83    107.40 o 
   8   0   2      161.96      139.33     13.06 o 
  10   0   2       77.65       62.41     40.64 o 
  12   0   2      166.11      245.27     58.05 o 
   0   1   2      903.76      973.83     26.12 o 
   1   1   2    11455.42    11103.08    209.04 o 
   2   1   2     1218.90     1423.10     22.51 o 
   3   1   2      250.91      309.31      8.68 o 
   4   1   2      524.50      659.51     13.22 o 
   5   1   2     3245.92     3496.62     49.13 o 
   6   1   2      587.14      637.84     19.59 o 
   7   1   2      280.11      304.06      8.32 o 
   8   1   2       14.87       22.28     10.88 o 
   9   1   2     1131.94     1100.24     33.18 o 
  10   1   2      151.30      151.55     16.17 o 
  11   1   2      127.22      323.31    125.54 o 
  12   1   2        1.81       48.94     54.42 o 
  13   1   2       21.20       84.84     50.72 o 
   0   2   2     1178.43     1162.50     31.93 o 
   1   2   2        3.85       16.22      7.98 o 
   2   2   2      194.82      106.01     12.34 o 
   3   2   2     1529.16     1579.43     27.87 o 
   4   2   2      251.73      279.30      7.65 o 
   5   2   2      162.70      152.50      7.65 o 
   6   2   2      926.09      980.16     17.36 o 
   7   2   2      210.27      222.80      8.57 o 
   8   2   2      385.80      386.97     26.12 o 
   9   2   2        3.36        4.44     16.69 o 
  10   2   2     1039.18     1031.83     35.38 o 
  11   2   2        9.67      -32.66     55.88 o 
  12   2   2      217.25      163.16    150.94 o 
  13   2   2        1.42      -55.08     78.30 o 
   0   3   2     4756.17     4603.56    206.09 o 
   1   3   2     7116.50     6932.60    132.40 o 
   2   3   2       60.58       78.61      8.21 o 
   3   3   2      779.10      797.40     31.20 o 
   4   3   2     1306.13     1517.58     26.12 o 
   5   3   2       39.48       50.38      5.57 o 
   6   3   2      331.52      349.14     10.45 o 
   7   3   2      177.45      177.34     17.42 o 
   8   3   2     1443.18     1462.46     34.11 o 
   9   3   2      433.39      384.97     16.91 o 
  10   3   2       86.30       77.67     15.24 o 
  11   3   2      229.68      373.31     94.34 o 
  12   3   2       34.72      284.65    111.03 o 
  13   3   2        7.13      -64.20     73.29 o 
   0   4   2     8304.77     8317.46    275.75 o 
   1   4   2     3775.38     3657.22     67.71 o 
   2   4   2     7039.40     6757.96    227.13 o 
   3   4   2       49.49       38.54      8.68 o 
   4   4   2       18.61       29.03     18.87 o 
   5   4   2      171.35      139.70      8.02 o 
   6   4   2     3364.45     3477.21     56.60 o 
   7   4   2      793.70      803.21     14.99 o 
   8   4   2      576.87      571.14     18.87 o 
   9   4   2       43.37       44.26     13.34 o 
  10   4   2      238.18      215.03     20.32 o 
  11   4   2      148.93      152.77    120.46 o 
  12   4   2      186.07      184.56     80.76 o 
  13   4   2       32.50       -6.12     98.69 o 
   0   5   2      175.85      136.42     17.42 o 
   1   5   2     1529.98     1588.67     35.13 o 
   2   5   2      232.42      351.38     36.28 o 
   3   5   2      205.92      169.86     15.96 o 
   4   5   2      236.51      285.00     22.50 o 
   5   5   2     1073.47     1028.21     21.48 o 
   6   5   2      373.04      352.49     15.96 o 
   7   5   2     1174.45     1148.87     20.57 o 
   8   5   2      706.67      732.12     19.99 o 
   9   5   2        2.62        5.36     23.22 o 
  10   5   2       23.68       32.56     19.99 o 
  11   5   2      423.63      535.40    227.86 o 
  12   5   2       13.14       71.98    137.87 o 
   0   6   2      475.76      361.38     26.12 o 
   1   6   2      940.80      860.74     52.97 o 
   2   6   2      161.73      186.70     12.34 o 
   3   6   2      375.62      364.80     16.69 o 
   4   6   2     1172.08     1282.82     59.50 o 
   5   6   2       37.99       15.24      9.24 o 
   6   6   2       61.53       45.42     27.57 o 
   7   6   2       42.69       46.32      9.71 o 
   8   6   2      258.72      194.98     13.79 o 
   9   6   2       93.15       66.57     15.68 o 
  10   6   2       60.07       66.03     26.85 o 
  11   6   2      118.45      177.75     42.68 o 
  12   6   2        7.82       -7.42     68.00 o 
   0   7   2      195.39      227.86     23.22 o 
   1   7   2      453.14      471.75     20.22 o 
   2   7   2      121.61      134.18     11.81 o 
   3   7   2       33.88       66.18     10.99 o 
   4   7   2        1.53       21.62     10.88 o 
   5   7   2      729.03      737.40     23.22 o 
   6   7   2      122.19      122.56     13.79 o 
   7   7   2      228.86      217.60     14.26 o 
   8   7   2       32.29       22.15     12.51 o 
   9   7   2       25.69       51.28     34.83 o 
  10   7   2       51.66       23.06     22.51 o 
  11   7   2       89.57      130.26     63.13 o 
  12   7   2      126.43      228.80     82.85 o 
   0   8   2     1260.61     1118.96     50.80 o 
   1   8   2     1288.98     1137.77     38.96 o 
   2   8   2      185.51      156.33     13.16 o 
   3   8   2      121.75      124.11     13.16 o 
   4   8   2      394.81      395.81     39.91 o 
   5   8   2      505.21      430.85     19.50 o 
   6   8   2      544.31      479.15     19.52 o 
   7   8   2      479.92      493.57     22.30 o 
   8   8   2       76.86       84.43     15.57 o 
   9   8   2       35.60       75.44     27.44 o 
  10   8   2        9.70       26.12     33.38 o 
  11   8   2       56.98      158.57     56.47 o 
   0   9   2      463.72      349.77     50.80 o 
   1   9   2     2154.18     2246.12     72.32 o 
   2   9   2      835.92      751.29     67.49 o 
   3   9   2      320.06      292.75     20.90 o 
   4   9   2      629.15      524.25     43.54 o 
   5   9   2      445.01      412.75     21.02 o 
   6   9   2       36.85       10.74     16.91 o 
   7   9   2       79.76       75.99     44.99 o 
   8   9   2       32.04       36.72     20.45 o 
   9   9   2       69.26       52.10     30.48 o 
  10   9   2      260.01      355.21     62.41 o 
   0  10   2        4.38      -34.83     34.83 o 
   1  10   2       32.56       74.45     23.97 o 
   2  10   2        0.18       -3.54     13.21 o 
   3  10   2       28.24       25.71     13.93 o 
   4  10   2        0.47       31.45     13.83 o 
   5  10   2       34.24       31.50     37.73 o 
   6  10   2        4.05       11.16     19.06 o 
   7  10   2      158.73      143.15     23.07 o 
   8  10   2       44.40       61.08     29.95 o 
   9  10   2       86.84       81.77     44.99 o 
  10  10   2      166.21      144.98     43.54 o 
   0  11   2      288.57      214.79     46.44 o 
   1  11   2       15.44      -22.55     22.55 o 
   2  11   2      169.87      229.77     25.93 o 
   3  11   2      114.04      146.38     20.87 o 
   4  11   2       92.06       44.28     23.32 o 
   5  11   2        1.12        5.68     47.89 o 
   6  11   2      264.50      309.49     28.59 o 
   7  11   2        0.08       19.64     36.28 o 
   8  11   2       33.95       85.99     39.26 o 
   9  11   2       46.99      109.17     42.63 o 
   0  12   2      128.41       81.27     43.54 o 
   1  12   2      704.64      757.51     52.97 o 
   2  12   2        3.23      -13.13     20.87 o 
   3  12   2        5.20      -18.73     50.80 o 
   4  12   2        3.12      -10.90     26.85 o 
   5  12   2       90.50       85.92     26.57 o 
   6  12   2        4.34      -11.91     27.57 o 
   7  12   2      104.00      144.92     30.58 o 
   8  12   2        5.31      -36.51     39.87 o 
   0  13   2       12.64      -20.32     42.09 o 
   1  13   2      155.86      123.54     37.19 o 
   2  13   2      159.97      125.51     35.39 o 
   3  13   2      101.39      123.49     34.51 o 
   4  13   2       14.05       34.22     44.26 o 
   5  13   2       70.87       49.95     58.05 o 
   6  13   2      291.57      351.01     61.68 o 
   0  14   2        5.52      -21.77     44.99 o 
   1  14   2       53.60       94.45     39.91 o 
   2  14   2       33.04       43.85     39.19 o 
   3  14   2      110.64      139.81     42.81 o 
   4  14   2        7.41      -12.09     50.07 o 
   5  14   2       32.90       33.16     36.16 o 
   0  15   2      209.86      217.70     71.11 o 
   1  15   2       18.23      120.80     40.70 o 
   2   0   3    38595.39    38633.91   1127.67 o 
   4   0   3      928.25      779.35     17.42 o 
   6   0   3      421.50      557.30     17.42 o 
   8   0   3      587.07      650.19     27.57 o 
  10   0   3      355.42      332.35     44.99 o 
  12   0   3       49.07       71.11     65.31 o 
   1   1   3    18701.99    18151.15    344.19 o 
   2   1   3     2734.00     2675.27     42.51 o 
   3   1   3      408.40      404.65     12.34 o 
   4   1   3     2613.59     2862.46     46.44 o 
   5   1   3      273.95      290.61      8.68 o 
   6   1   3       13.44       26.17      6.61 o 
   7   1   3      592.12      576.93     11.50 o 
   8   1   3      290.65      289.50     24.67 o 
   9   1   3      272.80      273.72     15.24 o 
  10   1   3        6.93       14.95     18.06 o 
  11   1   3        2.79       26.73     72.57 o 
  12   1   3       22.17      -36.34     50.47 o 
  13   1   3      125.67      144.45     64.17 o 
   1   2   3      337.28      322.35      9.24 o 
   2   2   3     7853.36     8842.04    151.43 o 
   3   2   3     3711.48     3704.40     61.68 o 
   4   2   3     6846.76     6852.51    103.91 o 
   5   2   3       68.80       76.46      6.61 o 
   6   2   3       55.10       36.91      6.61 o 
   7   2   3      403.80      426.06     11.15 o 
   8   2   3     2342.82     2466.87     37.99 o 
   9   2   3        0.02        5.89      8.32 o 
  10   2   3      819.48      794.26     28.98 o 
  11   2   3       72.12      118.72     78.37 o 
  12   2   3      107.16      110.94     56.63 o 
  13   2   3       88.76       -4.92     68.94 o 
   1   3   3      755.68      714.84     19.59 o 
   2   3   3      282.88      322.32     10.45 o 
   3   3   3     1574.28     1757.72     33.06 o 
   4   3   3     6124.60     6621.92     98.90 o 
   5   3   3      268.64      283.88      8.21 o 
   6   3   3       83.31      100.43      8.02 o 
   7   3   3        6.73       13.06      7.18 o 
   8   3   3       27.66       35.27     10.88 o 
   9   3   3      409.00      404.23     34.83 o 
  10   3   3       29.72       36.51     12.80 o 
  11   3   3        0.94       43.85     35.22 o 
  12   3   3       43.23       61.08     59.71 o 
  13   3   3        0.01       45.32     88.41 o 
   1   4   3       16.33        0.40      5.04 o 
   2   4   3     1468.40     1470.97     39.19 o 
   3   4   3     3068.67     2973.79     50.25 o 
   4   4   3     4326.54     4506.43     69.39 o 
   5   4   3     1364.11     1349.69     22.94 o 
   6   4   3        5.82       13.79      6.16 o 
   7   4   3       71.27       76.20      9.07 o 
   8   4   3     1688.76     1636.80     32.02 o 
   9   4   3      277.25      283.30     27.57 o 
  10   4   3      178.46      193.71     20.87 o 
  11   4   3       22.44      -56.60     76.92 o 
  12   4   3      152.33      175.30     93.61 o 
  13   4   3       89.92       33.45     72.70 o 
   1   5   3      277.25      315.47     34.11 o 
   2   5   3     1582.20     1548.91     30.16 o 
   3   5   3     2121.39     2170.38     37.36 o 
   4   5   3     1565.21     1615.31     31.35 o 
   5   5   3     1539.91     1654.09     43.54 o 
   6   5   3        0.22        6.15      8.68 o 
   7   5   3       55.05       51.94     11.61 o 
   8   5   3       93.12       85.86     20.32 o 
   9   5   3       80.68       69.66     20.32 o 
  10   5   3        0.03      -21.04     21.55 o 
  11   5   3        0.62      -73.23     73.29 o 
  12   5   3      178.22      206.67     60.38 o 
   1   6   3      949.89      812.04     22.51 o 
   2   6   3     5530.69     5602.25     96.51 o 
   3   6   3     2902.88     2689.70     48.54 o 
   4   6   3      962.07      936.60     21.02 o 
   5   6   3      115.88      101.61     10.26 o 
   6   6   3      213.85      266.87     14.51 o 
   7   6   3      275.13      264.32     11.81 o 
   8   6   3       22.63       11.97      8.94 o 
   9   6   3      286.21      301.97     22.51 o 
  10   6   3        1.08       44.86     23.07 o 
  11   6   3      152.06      204.94     42.75 o 
  12   6   3       26.00      130.89     75.86 o 
   1   7   3      664.51      604.21     19.99 o 
   2   7   3        5.74      -12.55     12.55 o 
   3   7   3      808.43      709.15     19.84 o 
   4   7   3      481.06      432.94     22.50 o 
   5   7   3        5.03       36.40     21.04 o 
   6   7   3       80.16       60.39     12.55 o 
   7   7   3        5.68        5.60     10.74 o 
   8   7   3       36.64       45.61     21.77 o 
   9   7   3       42.26       51.42     27.87 o 
  10   7   3        0.97       20.24     26.33 o 
  11   7   3      123.71       74.40     68.94 o 
  12   7   3       58.96      -22.55    103.04 o 
   1   8   3      432.83      418.90     23.07 o 
   2   8   3      212.01      214.65     17.42 o 
   3   8   3     1565.17     1373.33     36.90 o 
   4   8   3      195.07      163.53     12.31 o 
   5   8   3       88.52      104.13     14.99 o 
   6   8   3      203.67      176.47     42.81 o 
   7   8   3      382.01      343.67     25.40 o 
   8   8   3      239.10      228.01     18.23 o 
   9   8   3      100.72       97.21     26.49 o 
  10   8   3       15.98      -17.61     46.44 o 
  11   8   3        8.54       45.30     66.76 o 
   1   9   3       41.23       78.95     25.11 o 
   2   9   3       55.48       80.42     27.57 o 
   3   9   3      230.21      214.89     37.01 o 
   4   9   3     1030.43     1017.86     35.60 o 
   5   9   3        5.38       29.21     16.04 o 
   6   9   3        6.88       -8.35     16.42 o 
   7   9   3       79.52       99.79     23.22 o 
   8   9   3       57.65       72.68     19.83 o 
   9   9   3        5.01       56.37     50.07 o 
  10   9   3       78.07      162.81     34.48 o 
   1  10   3       41.56       36.68     10.74 o 
   2  10   3       21.63       11.90      8.94 o 
   3  10   3      538.33      589.62     29.97 o 
   4  10   3      331.76      302.10     24.69 o 
   5  10   3      462.95      539.24     32.65 o 
   6  10   3       15.52       34.86     20.88 o 
   7  10   3       43.94       50.40     22.30 o 
   8  10   3       89.10       89.00     37.01 o 
   9  10   3      441.95      450.08     55.88 o 
  10  10   3       81.63       70.36     41.97 o 
   1  11   3      230.71      215.25     23.30 o 
   2  11   3       18.85        1.92     19.19 o 
   3  11   3       10.82       44.23     20.49 o 
   4  11   3      163.84      191.71     35.56 o 
   5  11   3       53.65       54.98     22.93 o 
   6  11   3        0.77       65.09     25.23 o 
   7  11   3      180.99      184.19     31.93 o 
   8  11   3       62.21      173.04     41.05 o 
   9  11   3        3.01       42.01     39.91 o 
   1  12   3      431.40      536.65     55.88 o 
   2  12   3       12.25        7.43     25.59 o 
   3  12   3      227.38      186.46     36.90 o 
   4  12   3        7.33       44.47     23.71 o 
   5  12   3        6.81       21.61     26.04 o 
   6  12   3      106.35      143.16     29.64 o 
   7  12   3        4.80       54.42     29.11 o 
   8  12   3        9.95      -21.33     34.86 o 
   1  13   3       78.30      111.41     36.90 o 
   2  13   3      194.92      254.17     37.80 o 
   3  13   3       17.29      121.69     40.44 o 
   4  13   3       49.24       52.49     33.25 o 
   5  13   3       13.25       32.07     45.72 o 
   6  13   3       32.77       85.83     58.78 o 
   1  14   3      268.34      203.74     58.05 o 
   2  14   3        6.08       28.23     39.02 o 
   3  14   3      224.87      254.61     39.26 o 
   4  14   3       77.03       82.86     44.60 o 
   5  14   3        2.89      -49.34     49.34 o 
   1  15   3        0.48       52.52     41.01 o 
   0   0   4    21967.11    21160.12   1098.64 o 
   2   0   4     4380.79     4481.65    104.49 o 
   4   0   4     1257.39     1162.50     23.22 o 
   6   0   4       24.38       39.19      4.35 o 
   8   0   4      691.73      599.39     26.12 o 
  10   0   4        6.36       24.67     17.42 o 
  12   0   4        9.11      114.65     92.88 o 
   0   1   4    16451.11    17295.28    515.22 o 
   1   1   4    16691.85    16772.96    328.61 o 
   2   1   4      562.47      690.22     14.85 o 
   3   1   4     2150.31     2169.05     33.77 o 
   4   1   4     2100.38     2343.45     33.82 o 
   5   1   4     2952.74     2884.86     44.60 o 
   6   1   4      645.82      758.46     14.64 o 
   7   1   4      644.56      625.40     12.87 o 
   8   1   4      537.19      494.94     19.59 o 
   9   1   4        0.08       -7.10     16.69 o 
  10   1   4     1274.22     1267.09     51.65 o 
  11   1   4      108.31      149.60     45.72 o 
  12   1   4        8.30      -39.66     44.09 o 
  13   1   4       55.55       97.71     65.24 o 
   0   2   4     1555.58     1821.40     50.80 o 
   1   2   4        3.59        3.13      6.61 o 
   2   2   4       99.29      107.07      7.18 o 
   3   2   4      544.63      532.63     19.59 o 
   4   2   4      128.66      208.50     13.79 o 
   5   2   4      670.24      713.41     15.57 o 
   6   2   4      417.65      475.21     14.51 o 
   7   2   4      246.17      190.12      8.68 o 
   8   2   4      548.26      517.74     43.54 o 
   9   2   4       41.90       46.98      6.53 o 
  10   2   4        8.19       -0.73     28.30 o 
  11   2   4       65.51       63.64     44.84 o 
  12   2   4        0.40       22.03     40.29 o 
  13   2   4      118.50       57.07     71.64 o 
   0   3   4     8005.74     7858.85    190.12 o 
   1   3   4      668.85      699.08     15.30 o 
   2   3   4     1654.54     1559.18     26.03 o 
   3   3   4     1651.05     1743.34     30.29 o 
   4   3   4      295.33      335.58      9.71 o 
   5   3   4     3792.76     3666.84     54.40 o 
   6   3   4      547.55      547.34     15.29 o 
   7   3   4      189.85      167.89      9.71 o 
   8   3   4      746.04      769.20     17.94 o 
   9   3   4       69.90       67.66      7.98 o 
  10   3   4        6.70       26.31     12.19 o 
  11   3   4       11.72        8.64     34.92 o 
  12   3   4        0.02        9.45    127.72 o 
  13   3   4        5.12       74.02     79.82 o 
   0   4   4     1158.42     1329.40     40.64 o 
   1   4   4      364.74      338.90     12.31 o 
   2   4   4        0.10       16.54     13.06 o 
   3   4   4      359.03      441.59     12.80 o 
   4   4   4       41.01       55.02      8.02 o 
   5   4   4        7.56        9.16      9.43 o 
   6   4   4       29.13       23.53      6.16 o 
   7   4   4       34.40       31.69     10.16 o 
   8   4   4       64.23       84.21     10.26 o 
   9   4   4        1.38        7.55      7.65 o 
  10   4   4       30.54       46.36     18.39 o 
  11   4   4        0.17      -20.76     33.72 o 
  12   4   4        6.64      -54.06     54.06 o 
  13   4   4        0.28       95.23     88.53 o 
   0   5   4       59.29       34.83      8.71 o 
   1   5   4     2758.85     3038.19     53.29 o 
   2   5   4     4347.60     4754.99     83.48 o 
   3   5   4      161.08      189.47     14.51 o 
   4   5   4     1245.79     1257.35     24.75 o 
   5   5   4     2021.98     1930.82     34.89 o 
   6   5   4      271.17      241.99     12.34 o 
   7   5   4     2275.55     2261.16     36.77 o 
   8   5   4      225.07      195.28     23.95 o 
   9   5   4        0.36      -14.37     14.37 o 
  10   5   4       10.04      -16.28     21.02 o 
  11   5   4      337.99      318.89     62.41 o 
  12   5   4       29.92       82.08     57.43 o 
   0   6   4      519.11      480.38     18.87 o 
   1   6   4       22.89       35.70      9.66 o 
   2   6   4        1.01        0.73      9.24 o 
   3   6   4      100.96      134.92     12.19 o 
   4   6   4       21.88       51.24     12.34 o 
   5   6   4      172.95      145.13     11.15 o 
   6   6   4      237.48      211.36     15.96 o 
   7   6   4      270.80      282.34     13.83 o 
   8   6   4        5.55        9.19      9.43 o 
   9   6   4        6.58       14.42     16.32 o 
  10   6   4        8.50       24.50     27.44 o 
  11   6   4        3.57      -20.32     38.84 o 
  12   6   4        3.62       66.56     83.41 o 
   0   7   4     3099.06     2756.04     84.18 o 
   1   7   4      903.50      996.40     26.15 o 
   2   7   4      840.70      792.48     23.32 o 
   3   7   4      106.22       86.44     21.04 o 
   4   7   4       33.31       54.60     11.50 o 
   5   7   4       72.89       55.62     12.87 o 
   6   7   4     1102.36     1157.77     33.01 o 
   7   7   4        0.49        3.56     10.74 o 
   8   7   4      921.54      959.01     29.29 o 
   9   7   4      394.88      368.18     27.06 o 
  10   7   4        2.73      -24.61     24.61 o 
  11   7   4      560.45      532.80    111.75 o 
   0   8   4     1027.60      976.73     34.83 o 
   1   8   4      257.62      192.54     16.65 o 
   2   8   4      129.09      131.94     15.30 o 
   3   8   4      654.22      599.75     25.41 o 
   4   8   4        5.41        0.00     20.32 o 
   5   8   4      108.48      106.30     15.68 o 
   6   8   4        4.71       -4.12     12.55 o 
   7   8   4       47.06      118.51     19.59 o 
   8   8   4       12.68       18.79     24.67 o 
   9   8   4        1.09       -0.93     25.37 o 
  10   8   4       42.38       85.10     30.24 o 
  11   8   4      123.67      108.12     51.43 o 
   0   9   4      550.63      535.53     29.03 o 
   1   9   4     3262.96     3472.45     91.55 o 
   2   9   4      475.10      484.54     24.61 o 
   3   9   4      375.87      355.57     23.62 o 
   4   9   4        0.62      -11.90     17.76 o 
   5   9   4      727.29      655.61     39.91 o 
   6   9   4      225.33      217.33     23.34 o 
   7   9   4      248.13      219.46     23.22 o 
   8   9   4       11.61      -19.59     23.60 o 
   9   9   4       63.46       43.61     30.74 o 
  10   9   4      148.65       75.71     44.99 o 
   0  10   4       80.39       62.41     13.06 o 
   1  10   4      282.39      239.90     21.20 o 
   2  10   4      183.81      197.11     59.50 o 
   3  10   4      113.96      144.42     20.22 o 
   4  10   4       94.84       85.09     20.40 o 
   5  10   4       13.68       31.50     20.13 o 
   6  10   4       47.50       78.44     40.64 o 
   7  10   4       13.03       64.39     22.55 o 
   8  10   4       44.49       45.18     55.88 o 
   9  10   4       25.09       66.56     50.80 o 
  10  10   4       18.98       30.86     59.50 o 
   0  11   4     1272.77     1399.06     84.18 o 
   1  11   4        9.87       20.32     15.58 o 
   2  11   4      573.20      458.36     32.08 o 
   3  11   4       22.71       24.04     42.09 o 
   4  11   4      224.59      223.96     29.23 o 
   5  11   4      159.58      174.24     27.11 o 
   6  11   4      949.15      999.86     58.78 o 
   7  11   4       86.65      119.75     46.44 o 
   8  11   4       66.66       67.20     39.97 o 
   9  11   4      131.54      112.48     72.57 o 
   0  12   4       34.65      162.55     49.34 o 
   1  12   4        0.08       27.14     33.82 o 
   2  12   4        4.06       25.79     42.09 o 
   3  12   4      108.78       92.36     30.29 o 
   4  12   4       17.76       28.23     42.81 o 
   5  12   4        9.43       24.29     25.41 o 
   6  12   4        0.90      -12.44     31.35 o 
   7  12   4        0.64      -26.64     58.05 o 
   8  12   4       33.89       35.33     38.96 o 
   0  13   4      155.69      191.57     50.80 o 
   1  13   4      185.95      216.51     42.04 o 
   2  13   4       91.60      148.63     34.71 o 
   3  13   4      116.29      129.01     59.50 o 
   4  13   4      119.13      141.63     39.91 o 
   5  13   4      191.01      201.57     49.34 o 
   6  13   4      444.39      466.85     51.04 o 
   0  14   4        1.86       78.37     46.44 o 
   1  14   4        8.91        5.18     32.02 o 
   2  14   4       11.82      -32.94     36.28 o 
   3  14   4        6.43       14.95     34.51 o 
   4  14   4        0.48      -38.71     38.71 o 
   0  15   4      487.22      481.84     87.08 o 
   1  15   4        7.24      -92.18     94.11 o 
   2   0   5    34919.95    33877.96   1059.46 o 
   4   0   5        5.37       21.77      7.26 o 
   6   0   5     2776.91     3115.97     58.05 o 
   8   0   5     1035.73     1110.25     33.38 o 
  10   0   5      469.90      551.50     43.54 o 
  12   0   5       90.08       88.53     66.76 o 
   1   1   5       60.39      111.75      9.07 o 
   2   1   5        2.66        5.28     13.79 o 
   3   1   5       22.60       44.99      5.57 o 
   4   1   5       69.34       96.88      5.81 o 
   5   1   5        0.52        9.43      6.16 o 
   6   1   5      130.77      160.43      8.02 o 
   7   1   5       42.39       41.61     16.69 o 
   8   1   5       39.21       54.96      9.43 o 
   9   1   5      166.83      132.61     28.30 o 
  10   1   5        1.13       17.22     28.30 o 
  11   1   5       71.76       93.52     57.44 o 
  12   1   5       29.19      144.43    108.12 o 
  13   1   5       30.59      164.56     78.30 o 
   1   2   5      777.28      713.58     15.68 o 
   2   2   5    12032.08    11702.89    176.97 o 
   3   2   5       67.73       87.86     13.79 o 
   4   2   5     3290.25     3317.52     47.89 o 
   5   2   5        6.66        5.51      4.83 o 
   6   2   5       69.36       74.02      8.57 o 
   7   2   5      197.85      214.96      9.71 o 
   8   2   5     1035.56      960.50     25.40 o 
   9   2   5       22.91       35.42      7.98 o 
  10   2   5      540.60      624.43     35.56 o 
  11   2   5       47.50       62.15     46.84 o 
  12   2   5      109.30      114.39    136.42 o 
  13   2   5       47.78       -2.61     62.82 o 
   1   3   5     5241.64     5285.28     80.90 o 
   2   3   5      176.56      163.01      7.65 o 
   3   3   5      684.25      792.79     15.68 o 
   4   3   5       89.03       83.21      7.65 o 
   5   3   5      594.04      609.74     13.22 o 
   6   3   5      210.76      226.54     18.87 o 
   7   3   5       32.98       38.78     11.61 o 
   8   3   5        3.06        3.76      8.68 o 
   9   3   5       12.12       12.38      8.32 o 
  10   3   5        7.36       -1.92     42.81 o 
  11   3   5        1.02       32.54     40.44 o 
  12   3   5        0.01      -32.08     32.08 o 
  13   3   5        7.48       26.12    111.75 o 
   1   4   5     3131.68     3191.67     57.81 o 
   2   4   5        8.95       38.38     19.59 o 
   3   4   5       40.52       27.30      8.02 o 
   4   4   5      311.39      304.27     22.50 o 
   5   4   5       19.63       29.39     13.06 o 
   6   4   5      269.65      279.53      9.24 o 
   7   4   5     1589.57     1619.03     38.23 o 
   8   4   5     2699.28     2659.87     94.34 o 
   9   4   5      596.89      615.39     19.50 o 
  10   4   5      350.85      434.39     27.06 o 
  11   4   5        0.97       20.79     33.01 o 
  12   4   5      468.63      343.86     77.67 o 
   1   5   5      157.56      202.66     10.45 o 
   2   5   5      197.49      235.12     17.42 o 
   3   5   5      174.02      203.17     11.15 o 
   4   5   5      160.44      185.11     11.77 o 
   5   5   5       44.03       42.07     18.14 o 
   6   5   5      134.58      143.13      9.24 o 
   7   5   5       94.51       93.54     13.06 o 
   8   5   5        1.22        5.62     12.34 o 
   9   5   5      241.96      231.34     19.50 o 
  10   5   5       98.58      140.26     22.05 o 
  11   5   5        0.11        7.83     46.44 o 
  12   5   5       16.46        9.50     46.04 o 
   1   6   5      377.34      421.64     16.04 o 
   2   6   5      643.22      572.14     17.36 o 
   3   6   5     1530.74     1434.55     48.62 o 
   4   6   5      476.02      447.21     17.36 o 
   5   6   5       41.36       82.09     25.40 o 
   6   6   5      848.49      756.07     22.05 o 
   7   6   5      281.50      295.00     23.22 o 
   8   6   5      725.44      701.54     19.32 o 
   9   6   5        9.95       50.35     20.32 o 
  10   6   5        3.94       -6.68     21.74 o 
  11   6   5       50.37       92.76     57.33 o 
  12   6   5        3.77      194.70     80.52 o 
   1   7   5        0.04       -1.45      9.66 o 
   2   7   5      210.53      214.37     14.26 o 
   3   7   5      375.83      389.17     17.76 o 
   4   7   5      203.33      188.45     14.85 o 
   5   7   5      360.01      390.30     17.42 o 
   6   7   5        3.03       11.86     13.06 o 
   7   7   5       78.11       94.95     13.83 o 
   8   7   5       10.37       19.96     11.81 o 
   9   7   5      111.86       41.54     20.45 o 
  10   7   5       13.18       26.74     29.22 o 
  11   7   5        9.04       11.59     55.30 o 
   1   8   5      957.03      969.44     44.27 o 
   2   8   5      165.53      177.38     16.36 o 
   3   8   5      968.31      930.68     29.23 o 
   4   8   5      326.46      335.37     23.22 o 
   5   8   5      136.44      160.09     28.30 o 
   6   8   5      163.10      117.11     16.32 o 
   7   8   5      117.61      160.88     19.83 o 
   8   8   5      105.16       69.59     19.52 o 
   9   8   5      187.36      202.78     30.29 o 
  10   8   5        7.10        1.05     46.44 o 
  11   8   5      117.51      170.13     60.13 o 
   1   9   5      206.48      256.38     20.16 o 
   2   9   5       61.07       53.95     32.65 o 
   3   9   5      326.38      333.80     21.28 o 
   4   9   5        4.95        6.68     16.91 o 
   5   9   5        9.26        6.68     16.91 o 
   6   9   5      104.20      102.61     21.77 o 
   7   9   5       54.36       52.96     25.40 o 
   8   9   5       10.69       12.47     27.48 o 
   9   9   5       15.41       47.41     36.28 o 
  10   9   5        0.12      -25.52     29.29 o 
   1  10   5      100.42      103.86     26.12 o 
   2  10   5      160.67      180.54     25.40 o 
   3  10   5      380.82      401.91     27.90 o 
   4  10   5       19.79       34.69     20.87 o 
   5  10   5      184.29      218.21     44.26 o 
   6  10   5       13.57       49.81     22.50 o 
   7  10   5       59.66      107.93     22.52 o 
   8  10   5       41.28       38.96     45.72 o 
   9  10   5      609.85      670.35     50.21 o 
  10  10   5       37.89       36.71     56.60 o 
   1  11   5       48.74       90.41     27.48 o 
   2  11   5       81.31      120.51     34.11 o 
   3  11   5      142.40      134.39     21.74 o 
   4  11   5      218.14      285.37     28.35 o 
   5  11   5        0.45      -23.30     23.30 o 
   6  11   5       30.42       43.79     34.11 o 
   7  11   5       27.12       36.62     29.03 o 
   8  11   5       21.43       39.53     34.15 o 
   9  11   5       31.45       70.12     69.66 o 
   1  12   5       79.49      117.21     50.07 o 
   2  12   5      268.86      296.99     36.77 o 
   3  12   5      258.62      277.51     36.90 o 
   4  12   5       64.18      151.62     33.82 o 
   5  12   5       19.44        8.59     37.01 o 
   6  12   5        7.79       -3.81     39.19 o 
   7  12   5      153.06      260.55     95.79 o 
   8  12   5        1.95      135.65     51.86 o 
   1  13   5       15.53      -15.81     28.68 o 
   2  13   5        1.62      -34.71     34.71 o 
   3  13   5       70.28       49.41     31.94 o 
   4  13   5      183.91      210.39     37.80 o 
   5  13   5       55.82       78.25     60.23 o 
   6  13   5        0.00       28.86     41.01 o 
   1  14   5       94.94      119.73     37.01 o 
   2  14   5        8.65      118.29     69.66 o 
   3  14   5       74.25       82.82     37.80 o 
   4  14   5       23.64       58.16     41.55 o 
   0   0   6     6590.72     7057.73    432.49 o 
   2   0   6        5.64       -1.45     10.16 o 
   4   0   6     6962.29     7572.94    174.16 o 
   6   0   6     3474.19     3725.52     71.11 o 
   8   0   6        0.34      -13.06     14.51 o 
  10   0   6       26.26       46.44     24.67 o 
  12   0   6      370.53      439.75    101.59 o 
   0   1   6    31414.53    30439.80   1166.85 o 
   1   1   6     9803.65     9104.56    197.03 o 
   2   1   6     4107.82     4284.81     61.34 o 
   3   1   6       42.22       32.79      6.53 o 
   4   1   6      177.48      178.64     12.34 o 
   5   1   6     1986.91     2055.49     32.08 o 
   6   1   6        1.93       11.71      9.43 o 
   7   1   6     1564.72     1588.42     26.31 o 
   8   1   6      269.58      241.58     12.34 o 
   9   1   6       71.42       27.34     33.38 o 
  10   1   6      480.07      431.88     40.64 o 
  11   1   6       12.48      -39.36     39.36 o 
  12   1   6        1.03       76.19     61.57 o 
  13   1   6       18.56        2.13     89.98 o 
   0   2   6       75.72       66.76     10.16 o 
   1   2   6      523.47      527.71     14.26 o 
   2   2   6      371.20      348.92     14.51 o 
   3   2   6     1578.87     1631.08     37.73 o 
   4   2   6      841.03      873.16     74.02 o 
   5   2   6      743.20      757.51     26.12 o 
   6   2   6     1123.88     1101.56     49.34 o 
   7   2   6       78.36       92.33      8.68 o 
   8   2   6      474.82      477.55     13.34 o 
   9   2   6       13.80       11.61      6.53 o 
  10   2   6      960.54      928.92     37.73 o 
  11   2   6       46.19       13.33     54.84 o 
  12   2   6      357.94      447.89     77.37 o 
  13   2   6       14.26       90.31     61.05 o 
   0   3   6     5838.76     5446.77    111.75 o 
   1   3   6     1255.90     1166.47     25.40 o 
   2   3   6     1926.37     2004.04     34.85 o 
   3   3   6       59.17       67.87      7.18 o 
   4   3   6       19.39       21.77      6.61 o 
   5   3   6     2018.87     2115.70     57.33 o 
   6   3   6      920.71      949.76     17.76 o 
   7   3   6      393.28      392.21     19.59 o 
   8   3   6      718.29      721.94     18.39 o 
   9   3   6      312.81      290.26     12.80 o 
  10   3   6       31.92       54.17     17.36 o 
  11   3   6       61.49      101.61     35.60 o 
  12   3   6       17.75      -24.48     60.52 o 
  13   3   6       18.42        9.37     72.57 o 
   0   4   6     3620.13     3623.92     79.82 o 
   1   4   6     2357.20     2389.17     55.15 o 
   2   4   6     4633.59     4705.28     77.48 o 
   3   4   6      599.97      610.73     14.49 o 
   4   4   6      117.57      139.45     16.69 o 
   5   4   6      235.31      236.80     34.11 o 
   6   4   6     2405.01     2337.18     38.39 o 
   7   4   6     1799.26     1789.41     38.63 o 
   8   4   6        0.14        3.11     10.88 o 
   9   4   6        0.69      -12.31     12.31 o 
  10   4   6      204.92      196.85     19.42 o 
  11   4   6      410.83      407.30     90.71 o 
  12   4   6      131.03       29.03    126.26 o 
   0   5   6     2293.49     2246.63     63.86 o 
   1   5   6     4619.64     4502.90     77.43 o 
   2   5   6      562.60      517.24     15.68 o 
   3   5   6      598.86      529.62     16.32 o 
   4   5   6      338.94      343.24     14.37 o 
   5   5   6      479.06      505.25     15.29 o 
   6   5   6      849.06      834.07     19.83 o 
   7   5   6      690.20      608.79     23.22 o 
   8   5   6      133.58      119.41     13.83 o 
   9   5   6        0.01       11.45     14.26 o 
  10   5   6       19.96       59.79     19.56 o 
  11   5   6      136.36       72.66     41.96 o 
  12   5   6       86.10       67.69     72.78 o 
   0   6   6      133.33      159.64     20.32 o 
   1   6   6      714.46      705.18     22.30 o 
   2   6   6        3.59        0.94     21.04 o 
   3   6   6      167.53      156.76     15.24 o 
   4   6   6      738.01      841.28     24.10 o 
   5   6   6        1.01       -5.44     10.11 o 
   6   6   6      500.14      488.20     17.36 o 
   7   6   6      102.14       89.67     32.65 o 
   8   6   6      205.87      149.08     12.87 o 
   9   6   6      111.04      136.68     21.77 o 
  10   6   6       45.41       38.99     27.24 o 
  11   6   6      605.56      668.39    104.49 o 
  12   6   6        5.94      -59.51     63.88 o 
   0   7   6     2269.81     1969.43     75.47 o 
   1   7   6        0.66      -12.34     12.34 o 
   2   7   6      714.55      694.82     22.30 o 
   3   7   6     1692.89     1625.67     38.23 o 
   4   7   6      110.59       72.04     20.32 o 
   5   7   6      112.23       79.90     12.31 o 
   6   7   6      917.69      874.55     28.91 o 
   7   7   6        8.95       23.22     12.31 o 
   8   7   6      659.12      736.36     37.01 o 
   9   7   6       11.20        1.42     20.87 o 
  10   7   6       42.81       23.45     27.90 o 
  11   7   6      238.07      227.73     68.94 o 
   0   8   6       57.94      104.49     31.93 o 
   1   8   6     1037.63     1000.92     31.76 o 
   2   8   6      106.79      112.05     14.93 o 
   3   8   6     1380.65     1239.33     38.96 o 
   4   8   6       11.28       33.08     14.85 o 
   5   8   6      279.30      204.71     17.42 o 
   6   8   6      608.94      599.46     37.01 o 
   7   8   6       93.30       94.74     18.39 o 
   8   8   6      115.14      113.32     23.71 o 
   9   8   6       25.20       98.90     27.13 o 
  10   8   6       50.88       89.54     33.56 o 
  11   8   6      179.28      326.91     94.34 o 
   0   9   6       49.27       44.99     34.83 o 
   1   9   6     1100.20     1002.95     43.61 o 
   2   9   6      466.44      382.51     23.51 o 
   3   9   6       32.08       21.66     52.97 o 
   4   9   6        9.01      -11.33     55.88 o 
   5   9   6      290.16      247.08     21.28 o 
   6   9   6      521.20      595.35     39.91 o 
   7   9   6       91.15       82.12     31.20 o 
   8   9   6        1.48       -8.48     26.45 o 
   9   9   6       49.27      151.44     32.40 o 
  10   9   6       21.58       41.96     35.28 o 
   0  10   6       23.82      -18.87     27.57 o 
   1  10   6        5.04       26.20     19.99 o 
   2  10   6       25.14       10.87     45.72 o 
   3  10   6      520.75      516.65     54.42 o 
   4  10   6        0.06      -17.67     21.97 o 
   5  10   6       29.76       53.91     20.57 o 
   6  10   6       46.92       21.49     26.12 o 
   7  10   6        9.15      -10.61     22.26 o 
   8  10   6       28.57       40.66     79.10 o 
   9  10   6       43.89       66.64     37.66 o 
   0  11   6      726.09      745.97     69.66 o 
   1  11   6        5.78       24.38     25.00 o 
   2  11   6      185.88      174.79     20.49 o 
   3  11   6      146.53      188.12     22.93 o 
   4  11   6      117.83      126.05     23.89 o 
   5  11   6        5.34       44.34     23.32 o 
   6  11   6      372.30      344.56     32.65 o 
   7  11   6        2.44      -12.35     43.54 o 
   8  11   6      115.05      188.50     46.73 o 
   9  11   6      178.55      103.69     43.69 o 
   0  12   6      411.98      265.59     53.70 o 
   1  12   6      340.94      335.30     39.50 o 
   2  12   6       54.57       52.90     30.33 o 
   3  12   6        6.91      -21.48     33.34 o 
   4  12   6       78.40      110.90     32.41 o 
   5  12   6       31.02       24.67     29.76 o 
   6  12   6      153.65      273.53     39.02 o 
   7  12   6       19.43       39.05     66.76 o 
   0  13   6      385.41      397.66     65.31 o 
   1  13   6       27.37       16.24     36.28 o 
   2  13   6       22.45      -32.12     38.23 o 
   3  13   6        1.13        3.10     37.93 o 
   4  13   6       37.84       10.54     35.39 o 
   5  13   6       75.40       57.06     41.14 o 
   6  13   6       13.65       -1.66     55.15 o 
   0  14   6        5.92      -17.42     50.80 o 
   1  14   6        4.88       46.31     39.50 o 
   2  14   6       39.34       16.00     41.93 o 
   3  14   6       24.09       82.90     43.39 o 
   4  14   6        0.45       90.86     55.88 o 
   2   0   7        2.64       31.93     10.16 o 
   4   0   7       73.87       26.12      8.71 o 
   6   0   7      656.15      645.83     17.42 o 
   8   0   7        8.95       20.32     15.96 o 
  10   0   7        2.58       14.51     23.22 o 
  12   0   7       47.30       49.34     82.72 o 
   1   1   7       45.71       32.78     12.34 o 
   2   1   7      134.86      145.70     10.88 o 
   3   1   7     2061.99     2222.74     45.72 o 
   4   1   7      367.47      359.13     14.51 o 
   5   1   7      949.45      886.36     45.72 o 
   6   1   7      183.34      202.28      9.71 o 
   7   1   7      384.05      365.61     21.04 o 
   8   1   7       95.78       98.69      9.66 o 
   9   1   7      381.98      424.12     20.87 o 
  10   1   7      115.00       82.65     20.87 o 
  11   1   7       87.76      111.17     64.13 o 
  12   1   7        2.00      113.48     98.69 o 
  13   1   7      173.89      146.83     70.07 o 
   1   2   7      188.30      197.68     10.11 o 
   2   2   7      336.76      277.57     10.26 o 
   3   2   7        2.66       -1.24      6.97 o 
   4   2   7      574.94      527.22     12.55 o 
   5   2   7      227.25      258.41     11.61 o 
   6   2   7       37.42       60.06      8.68 o 
   7   2   7      146.72      144.01     10.74 o 
   8   2   7        4.10        8.71      8.02 o 
   9   2   7       59.71       71.35      8.32 o 
  10   2   7       27.04        6.81     16.42 o 
  11   2   7       22.49       -9.54     56.95 o 
  12   2   7        5.37       61.02     60.94 o 
  13   2   7        6.47      -73.87     73.87 o 
   1   3   7     3588.18     3684.40     57.44 o 
   2   3   7     1866.05     1726.45     28.73 o 
   3   3   7     5731.45     5698.62     87.77 o 
   4   3   7      139.52      123.79      8.21 o 
   5   3   7        0.29       14.31      6.97 o 
   6   3   7      136.36      135.53      9.43 o 
   7   3   7      510.98      591.73     37.01 o 
   8   3   7       82.14       88.71      9.71 o 
   9   3   7       23.98       31.00     23.95 o 
  10   3   7        7.49       14.71     16.59 o 
  11   3   7       19.56       18.23     60.96 o 
  12   3   7        3.12      -69.72     69.72 o 
  13   3   7       26.04        2.60     72.57 o 
   1   4   7       10.39       25.58      7.47 o 
   2   4   7      219.73      224.29      9.24 o 
   3   4   7        0.86       -4.56      6.97 o 
   4   4   7      128.51      143.54      9.71 o 
   5   4   7        0.07       14.90      7.65 o 
   6   4   7       68.02       82.06      8.21 o 
   7   4   7       31.64       24.67     11.15 o 
   8   4   7      123.78      142.98     13.83 o 
   9   4   7        4.66       10.48     12.51 o 
  10   4   7      173.42      170.22     25.20 o 
  11   4   7        0.43      -61.63     90.71 o 
  12   4   7       59.01      121.97     51.93 o 
   1   5   7     1756.20     1653.32     35.90 o 
   2   5   7     3142.73     3013.69    126.26 o 
   3   5   7     3330.38     3502.83     60.03 o 
   4   5   7      148.02      129.67     30.48 o 
   5   5   7      803.11      789.00     26.85 o 
   6   5   7       66.84       58.38      9.24 o 
   7   5   7        2.38       12.63      7.64 o 
   8   5   7      150.96      165.45     15.29 o 
   9   5   7      261.66      229.10     19.56 o 
  10   5   7       12.33       56.08     21.01 o 
  11   5   7        0.44      -24.97     36.61 o 
  12   5   7       24.77      -36.28    103.04 o 
   1   6   7       45.37       30.48     12.31 o 
   2   6   7      365.56      363.11     14.26 o 
   3   6   7      190.02      150.83     13.79 o 
   4   6   7      378.82      332.74     24.67 o 
   5   6   7       78.07       54.05     11.29 o 
   6   6   7        0.04       -2.90     15.96 o 
   7   6   7        0.90        8.64     10.74 o 
   8   6   7       63.08       31.06     12.08 o 
   9   6   7      100.23       79.74     26.85 o 
  10   6   7       20.55       57.06     52.25 o 
  11   6   7        0.90       23.70     33.82 o 
  12   6   7       23.90        0.00    111.75 o 
   1   7   7     1188.53     1101.83     32.79 o 
   2   7   7       25.15       33.23     13.79 o 
   3   7   7     1601.77     1540.42     37.45 o 
   4   7   7      477.01      482.08     36.28 o 
   5   7   7      214.43      196.80     14.23 o 
   6   7   7       11.71       34.13     13.83 o 
   7   7   7        5.13       20.72     28.30 o 
   8   7   7      356.33      329.64     24.69 o 
   9   7   7      750.34      802.97     57.33 o 
  10   7   7       64.89       42.20     26.81 o 
  11   7   7       58.67      153.09     64.58 o 
   1   8   7        2.54      -23.54     23.54 o 
   2   8   7      395.86      321.51     19.06 o 
   3   8   7        5.43       18.98     13.22 o 
   4   8   7      253.63      264.50     68.94 o 
   5   8   7        7.07       27.67     14.72 o 
   6   8   7       15.19        0.50     14.85 o 
   7   8   7        5.40        5.81     26.12 o 
   8   8   7        8.11       20.45     27.87 o 
   9   8   7       39.49       45.78     32.32 o 
  10   8   7        0.05      -12.26     36.28 o 
  11   8   7        0.63      -25.12     48.67 o 
   1   9   7      703.52      712.14     50.80 o 
   2   9   7      145.59      137.76     21.02 o 
   3   9   7      800.03      741.69     42.09 o 
   4   9   7      993.18      972.22     41.48 o 
   5   9   7        9.90        7.01     17.71 o 
   6   9   7        2.35       29.28     20.45 o 
   7   9   7      183.47      136.84     22.67 o 
   8   9   7       85.10       88.62     25.44 o 
   9   9   7       76.14       55.92     31.20 o 
  10   9   7       40.13       45.70     37.71 o 
   1  10   7        0.44        7.06     26.15 o 
   2  10   7       49.51       25.81     23.54 o 
   3  10   7       32.47       22.84     18.87 o 
   4  10   7       35.12       22.62     20.13 o 
   5  10   7      142.03      170.48     24.39 o 
   6  10   7        0.54        3.24     21.62 o 
   7  10   7        2.69       10.41     23.54 o 
   8  10   7      101.95       54.02     29.64 o 
   9  10   7      112.01      108.04     35.74 o 
   1  11   7        0.39       12.19     30.58 o 
   2  11   7      541.43      526.86     42.51 o 
   3  11   7      177.50      111.46     30.33 o 
   4  11   7      341.28      362.07     46.44 o 
   5  11   7       56.77       61.69     25.48 o 
   6  11   7       70.43       59.79     25.41 o 
   7  11   7      170.34      201.45     50.07 o 
   8  11   7       78.23       99.45     40.72 o 
   1  12   7       13.50       20.00     30.26 o 
   2  12   7        2.57      -31.76     31.76 o 
   3  12   7      130.08      145.23     60.96 o 
   4  12   7       74.60       91.69     34.28 o 
   5  12   7       61.82      119.01     30.79 o 
   6  12   7       10.72      -21.58     31.37 o 
   7  12   7        7.57        5.62     47.07 o 
   1  13   7        3.93      -11.70     38.46 o 
   2  13   7      220.98      235.03     43.39 o 
   3  13   7        0.22       35.01     36.90 o 
   4  13   7      447.57      582.05     48.10 o 
   5  13   7       16.77       18.61     58.05 o 
   6  13   7       42.08       11.31     42.58 o 
   1  14   7       79.28      120.28     47.17 o 
   2  14   7        3.50       17.93     40.21 o 
   3  14   7       88.07      105.60     54.42 o 
   4  14   7        9.28      -50.07     50.07 o 
   0   0   8    50325.23    50478.06   1682.07 o 
   2   0   8     2358.90     2192.93     69.66 o 
   4   0   8     2864.18     2837.31     65.31 o 
   6   0   8     2657.95     2742.98     58.05 o 
   8   0   8      701.16      692.28     33.38 o 
  10   0   8      324.90      252.53     39.19 o 
  12   0   8      465.59      702.43    127.72 o 
   0   1   8     1282.48     1386.00     39.19 o 
   1   1   8        0.13       -8.71      8.71 o 
   2   1   8       14.71       35.45     10.16 o 
   3   1   8     3063.19     2978.80     49.50 o 
   4   1   8        9.08        4.22      6.53 o 
   5   1   8       18.48       31.42      6.16 o 
   6   1   8       42.35       39.67     11.61 o 
   7   1   8       77.78       76.87     18.14 o 
   8   1   8       18.20       20.19      5.57 o 
   9   1   8        0.10       13.17     16.69 o 
  10   1   8       14.59       14.06     17.94 o 
  11   1   8       94.18      144.01     59.50 o 
  12   1   8       11.72      133.19     60.90 o 
  13   1   8      175.76      263.12     71.81 o 
   0   2   8     4196.10     4014.33    103.04 o 
   1   2   8     5860.51     5796.92     92.34 o 
   2   2   8      890.53     1059.85     21.55 o 
   3   2   8        7.77       10.16      6.97 o 
   4   2   8      498.06      416.03     11.81 o 
   5   2   8        2.55       11.20      7.98 o 
   6   2   8       47.05       49.98     13.06 o 
   7   2   8      529.38      533.44     16.91 o 
   8   2   8        0.50       -9.71      9.71 o 
   9   2   8       25.11       50.36     12.34 o 
  10   2   8     1791.06     1844.96     66.74 o 
  11   2   8        2.57      -60.31     60.31 o 
  12   2   8      342.78      332.49     90.71 o 
  13   2   8       66.81       88.99     69.72 o 
   0   3   8       33.13       68.21     14.51 o 
   1   3   8      311.19      355.32     11.15 o 
   2   3   8     1521.95     1595.96     25.66 o 
   3   3   8      477.86      588.34     19.59 o 
   4   3   8       21.44       40.34     21.77 o 
   5   3   8        0.15        4.35     10.88 o 
   6   3   8     1315.95     1319.14     74.74 o 
   7   3   8      195.85      174.16     13.83 o 
   8   3   8      306.34      267.33     27.57 o 
   9   3   8      109.70       93.94     11.81 o 
  10   3   8        0.02       -3.89     21.04 o 
  11   3   8      221.27      136.66     35.43 o 
  12   3   8        6.94      -23.22     43.47 o 
   0   4   8    13061.00    13442.05    319.29 o 
   1   4   8       16.23       21.29     23.22 o 
   2   4   8      535.48      570.00     31.93 o 
   3   4   8     1190.59     1249.23     22.05 o 
   4   4   8     2005.09     1906.75     60.23 o 
   5   4   8     3073.75     3114.03     51.60 o 
   6   4   8     2671.50     2611.30     45.25 o 
   7   4   8     1057.34     1033.86     21.20 o 
   8   4   8     2036.46     2105.42     44.60 o 
   9   4   8        5.25       -6.88     14.72 o 
  10   4   8       86.55       72.73     60.23 o 
  11   4   8        3.11      -20.88     34.50 o 
  12   4   8      279.11      378.84     83.63 o 
   0   5   8       69.73       59.50     15.96 o 
   1   5   8       12.06       12.90      9.07 o 
   2   5   8        0.25       13.06      9.24 o 
   3   5   8      246.72      246.32     11.81 o 
   4   5   8       36.39       43.08     10.88 o 
   5   5   8       45.60       61.97     13.79 o 
   6   5   8        8.80       10.16      9.24 o 
   7   5   8      163.98      197.08     20.32 o 
   8   5   8        4.88       34.83     13.34 o 
   9   5   8        1.64       24.30     26.12 o 
  10   5   8       14.13       49.94     34.83 o 
  11   5   8        0.48       30.48     43.54 o 
  12   5   8      106.19      114.65     72.57 o 
   0   6   8      648.27      689.37     33.38 o 
   1   6   8        9.09       19.05     12.19 o 
   2   6   8        8.81        2.90     13.34 o 
   3   6   8      384.02      321.38     17.36 o 
   4   6   8     1157.40     1130.10     28.68 o 
   5   6   8     1755.55     1838.30     45.59 o 
   6   6   8      136.33      111.39     23.22 o 
   7   6   8       20.55       33.25     11.15 o 
   8   6   8      626.97      541.36     22.55 o 
   9   6   8      382.42      372.58     29.80 o 
  10   6   8      145.25       79.35     27.13 o 
  11   6   8        2.56        2.80     45.59 o 
  12   6   8       24.40       21.77    108.85 o 
   0   7   8      525.63      554.40     29.03 o 
   1   7   8        9.24       -5.93     13.79 o 
   2   7   8       15.25       11.61     17.42 o 
   3   7   8       62.42       82.95     36.28 o 
   4   7   8      307.90      257.54     23.22 o 
   5   7   8        0.32       27.57     13.83 o 
   6   7   8        6.54       12.06     22.50 o 
   7   7   8       32.73       23.92     14.64 o 
   8   7   8        0.07       12.57     24.10 o 
   9   7   8       23.89       30.80     29.75 o 
  10   7   8       10.08      -28.13     61.68 o 
  11   7   8       45.53      -27.16     48.76 o 
   0   8   8     1029.35     1137.83     65.31 o 
   1   8   8     1955.61     2049.22     61.57 o 
   2   8   8     2229.27     2143.52     68.24 o 
   3   8   8        0.00      -13.57     17.36 o 
   4   8   8        0.51        5.43     13.83 o 
   5   8   8      924.23      823.84     34.37 o 
   6   8   8     1039.21     1047.41     36.33 o 
   7   8   8      150.85      148.57     22.50 o 
   8   8   8        4.03       40.61     24.57 o 
   9   8   8        0.43       -8.63     28.10 o 
  10   8   8        3.49       20.15     37.73 o 
  11   8   8       29.47       58.05     71.11 o 
   0   9   8      570.48      747.43     43.54 o 
   1   9   8        0.07      -11.61     21.02 o 
   2   9   8      251.26      183.39     25.59 o 
   3   9   8        0.12        3.13     52.97 o 
   4   9   8       23.56        2.42     23.22 o 
   5   9   8       31.30       58.13     19.84 o 
   6   9   8        1.29       10.66     17.76 o 
   7   9   8        8.01        4.21     20.32 o 
   8   9   8       17.25      -27.41     31.29 o 
   9   9   8       31.59       34.31     31.72 o 
  10   9   8      121.33      131.37     39.97 o 
   0  10   8      301.79      355.57     46.44 o 
   1  10   8        3.99       79.44     25.13 o 
   2  10   8       39.06       47.95     24.37 o 
   3  10   8        7.36       50.73     23.97 o 
   4  10   8      241.54      238.33     52.97 o 
   5  10   8       65.42      118.13     78.37 o 
   6  10   8      160.18      184.56     23.71 o 
   7  10   8       52.31      111.44     30.48 o 
   8  10   8       67.02       74.44     34.71 o 
   9  10   8      198.08      182.20     40.94 o 
   0  11   8      109.29       60.96     44.99 o 
   1  11   8      122.80       94.60     28.10 o 
   2  11   8        6.49       21.92     29.13 o 
   3  11   8        4.59       22.50     42.81 o 
   4  11   8       18.34       10.90     28.10 o 
   5  11   8       71.89       42.81     38.46 o 
   6  11   8        1.42       20.69     33.38 o 
   7  11   8       65.76       77.52     36.56 o 
   8  11   8        0.02       22.84     60.96 o 
   0  12   8      121.49      262.69     52.25 o 
   1  12   8      597.78      582.14    116.83 o 
   2  12   8       31.88       27.99     29.23 o 
   3  12   8        7.19      -31.81     31.81 o 
   4  12   8       78.47       78.93     34.37 o 
   5  12   8      315.24      364.39     45.72 o 
   6  12   8       42.37        7.16     30.69 o 
   7  12   8      376.94      441.89     53.81 o 
   0  13   8        3.53      -18.87     43.54 o 
   1  13   8        0.07      -30.79     30.79 o 
   2  13   8       18.70       60.54     42.81 o 
   3  13   8        1.22      -29.12     37.73 o 
   4  13   8        1.95       27.67     31.37 o 
   5  13   8       17.39       40.75     38.96 o 
   6  13   8       53.27      120.56     66.03 o 
   0  14   8       14.62      120.46     71.11 o 
   1  14   8       19.11       88.94     42.96 o 
   2  14   8       29.61       12.02     41.48 o 
   3  14   8      203.70      322.78     52.25 o 
   4  14   8       18.21      -19.53     50.80 o 
   2   0   9      786.13      718.40     24.67 o 
   4   0   9      648.63      599.39     20.32 o 
   6   0   9      400.32      403.46     14.51 o 
   8   0   9      899.75      824.34     39.19 o 
  10   0   9      216.85      317.84     40.64 o 
  12   0   9        2.66      -76.92     84.18 o 
   1   1   9        2.80       14.17      8.68 o 
   2   1   9      396.28      428.59     14.51 o 
   3   1   9     5313.66     5466.49     83.12 o 
   4   1   9      301.01      279.35     14.51 o 
   5   1   9      933.37      897.16     17.76 o 
   6   1   9       97.61      113.53      7.47 o 
   7   1   9     1400.46     1379.39     53.70 o 
   8   1   9      202.36      199.13      9.66 o 
   9   1   9      243.72      218.83     16.42 o 
  10   1   9       21.21       17.77     45.72 o 
  11   1   9       66.43       -7.34     89.98 o 
  12   1   9       32.09       81.39     50.42 o 
  13   1   9       47.08      -42.36     73.57 o 
   1   2   9     3542.98     3661.10    108.12 o 
   2   2   9     1167.29     1195.97     31.20 o 
   3   2   9      287.89      354.76     29.75 o 
   4   2   9      621.24      586.68     22.50 o 
   5   2   9      762.67      728.48     16.36 o 
   6   2   9        3.25        7.98     15.24 o 
   7   2   9       13.49       17.62     10.74 o 
   8   2   9      259.80      199.10     15.96 o 
   9   2   9      128.69      115.19     23.22 o 
  10   2   9      204.13      187.76     28.10 o 
  11   2   9       15.57      111.78     56.00 o 
  12   2   9      101.93       53.47     80.55 o 
  13   2   9        0.42      -32.02     65.91 o 
   1   3   9      122.00      206.00     31.20 o 
   2   3   9      134.92       96.14     13.06 o 
   3   3   9     4106.90     3992.54     61.93 o 
   4   3   9      252.43      238.31     10.11 o 
   5   3   9      240.24      243.88     21.77 o 
   6   3   9        0.05       -1.27      8.02 o 
   7   3   9     2483.50     2331.18     53.10 o 
   8   3   9      219.45      199.25     13.83 o 
   9   3   9      100.32       81.90     14.26 o 
  10   3   9       63.40       89.20     36.28 o 
  11   3   9       15.45       -2.05     76.19 o 
  12   3   9      165.69      194.35     72.08 o 
   1   4   9      647.55      659.35     16.72 o 
   2   4   9      945.01     1124.85     22.05 o 
   3   4   9       11.98       14.17      8.32 o 
   4   4   9      233.44      201.90     11.29 o 
   5   4   9        0.32        0.00     15.96 o 
   6   4   9      467.98      422.06     14.64 o 
   7   4   9      876.04      824.82     62.41 o 
   8   4   9      122.02      113.42     15.29 o 
   9   4   9      415.11      394.73     24.39 o 
  10   4   9       99.42      111.47     29.80 o 
  11   4   9        2.42       36.49     78.37 o 
  12   4   9       32.21       92.96     74.16 o 
   1   5   9       23.96       58.03     26.12 o 
   2   5   9     4215.12     4123.40     85.32 o 
   3   5   9      815.93      765.00     21.04 o 
   4   5   9      644.37      595.93     17.94 o 
   5   5   9      332.15      359.04     16.69 o 
   6   5   9       37.79       28.49      9.71 o 
   7   5   9      858.43      809.09     23.22 o 
   8   5   9        0.06        9.19     13.83 o 
   9   5   9      349.87      355.18     30.58 o 
  10   5   9      376.31      399.75     35.60 o 
  11   5   9       47.47       -0.08     37.85 o 
  12   5   9       42.21       40.64    107.40 o 
   1   6   9      150.90      154.73     15.29 o 
   2   6   9       62.98       89.56     29.03 o 
   3   6   9      289.60      272.49     35.56 o 
   4   6   9       53.94       49.93     12.80 o 
   5   6   9      536.01      531.45     56.60 o 
   6   6   9      750.51      683.21     21.48 o 
   7   6   9      365.58      370.36     34.11 o 
   8   6   9       80.68       88.01     19.59 o 
   9   6   9      133.44      144.82     28.68 o 
  10   6   9       51.08       64.98     32.22 o 
  11   6   9       42.13       64.66     46.38 o 
   1   7   9      749.91      580.29     34.11 o 
   2   7   9     1082.09     1009.59     34.71 o 
   3   7   9      261.11      250.44     19.59 o 
   4   7   9       57.32       89.67     23.22 o 
   5   7   9        0.79      -17.07     27.57 o 
   6   7   9       21.12       45.74     14.85 o 
   7   7   9       32.17       25.85     16.32 o 
   8   7   9      192.57      250.78     30.99 o 
   9   7   9      463.67      532.90     76.19 o 
  10   7   9      534.64      539.95     63.13 o 
  11   7   9        2.59      -20.32     60.96 o 
   1   8   9      254.86      252.51     21.95 o 
   2   8   9      409.94      371.35     27.24 o 
   3   8   9      189.58      184.46     44.26 o 
   4   8   9      167.77      185.49     43.54 o 
   5   8   9       34.71       19.06     47.17 o 
   6   8   9        0.10       14.06     30.48 o 
   7   8   9       94.42       77.56     19.42 o 
   8   8   9       80.84       75.57     29.23 o 
   9   8   9       55.95      103.52     32.41 o 
  10   8   9      123.45       98.10     40.53 o 
   1   9   9      945.31      896.62     74.02 o 
   2   9   9      602.48      563.41     39.91 o 
   3   9   9      144.50      106.56     23.95 o 
   4   9   9      316.30      269.03     51.52 o 
   5   9   9      156.31      143.99     23.07 o 
   6   9   9        4.58       38.90     28.30 o 
   7   9   9        0.75       35.26     18.47 o 
   8   9   9       93.96      170.19     39.26 o 
   9   9   9       67.78       -2.34     37.13 o 
  10   9   9       47.20       -1.25     46.17 o 
   1  10   9      117.63       99.75     26.62 o 
   2  10   9       17.50       16.90     21.09 o 
   3  10   9       39.62       57.58     21.90 o 
   4  10   9       10.95       23.22     37.01 o 
   5  10   9        5.86       13.53     25.41 o 
   6  10   9        8.56       31.11     23.54 o 
   7  10   9        6.24       14.05     29.75 o 
   8  10   9        8.61        8.60     41.14 o 
   9  10   9      120.76      112.99     77.65 o 
   1  11   9      123.12      123.30     32.22 o 
   2  11   9      342.37      358.19     54.42 o 
   3  11   9       75.09       29.32     22.94 o 
   4  11   9      150.04      117.85     32.79 o 
   5  11   9       11.60      109.68     37.01 o 
   6  11   9       61.50       81.42     29.95 o 
   7  11   9        2.36      105.34     47.65 o 
   8  11   9      131.05      134.49     49.13 o 
   1  12   9        4.04       87.40     76.19 o 
   2  12   9      156.62      168.30     35.52 o 
   3  12   9        3.65       -3.97     29.75 o 
   4  12   9        6.06       67.92     35.39 o 
   5  12   9        4.14       88.14     34.09 o 
   6  12   9        0.02       56.57     38.46 o 
   7  12   9       21.14       36.56     47.06 o 
   1  13   9       41.50       80.30     40.53 o 
   2  13   9       50.38      164.07     39.00 o 
   3  13   9       11.33      -25.50     39.91 o 
   4  13   9      118.88       81.19     46.44 o 
   5  13   9        0.39       -7.26     41.05 o 
   1  14   9        0.63       31.24     38.84 o 
   2  14   9        3.05      -61.78     75.47 o 
   3  14   9       11.17       88.75     55.88 o 
   0   0  10    36381.57    36443.88    988.34 o 
   2   0  10     3827.28     3896.77     91.43 o 
   4   0  10      577.15      563.11     20.32 o 
   6   0  10     1514.91     1490.50     36.28 o 
   8   0  10     1951.63     2084.08     63.86 o 
  10   0  10      615.47      674.86     59.50 o 
  12   0  10        3.61      -40.64    126.26 o 
   0   1  10    10104.85    10385.58    272.85 o 
   1   1  10      160.41      129.61      9.71 o 
   2   1  10      912.42      989.94     21.90 o 
   3   1  10        3.50        8.35      8.02 o 
   4   1  10       38.77       39.96      8.02 o 
   5   1  10      651.68      661.56     25.40 o 
   6   1  10       90.46       87.47      7.98 o 
   7   1  10      688.42      717.68     23.22 o 
   8   1  10        9.66        3.06      8.57 o 
   9   1  10       81.05       72.64      9.43 o 
  10   1  10       47.45       32.03     31.20 o 
  11   1  10       65.76      173.60    131.34 o 
  12   1  10        0.00      -33.49     52.89 o 
   0   2  10      640.76      548.60     21.77 o 
   1   2  10     1031.62     1041.79     22.51 o 
   2   2  10       15.92       46.07      8.68 o 
   3   2  10        4.93       -1.87      6.97 o 
   4   2  10      133.71      105.14     11.61 o 
   5   2  10       40.46       37.76      7.98 o 
   6   2  10        1.99        7.98      7.47 o 
   7   2  10        1.26        3.32      5.39 o 
   8   2  10        4.83       -6.36     18.87 o 
   9   2  10      153.72      138.38     23.22 o 
  10   2  10      133.72      168.07     43.54 o 
  11   2  10        0.52      -10.22     60.23 o 
  12   2  10       12.73       33.56     62.03 o 
   0   3  10      660.34      661.80     27.57 o 
   1   3  10     1061.07     1015.31     23.60 o 
   2   3  10       24.15        9.98     10.16 o 
   3   3  10      199.99      180.62     10.88 o 
   4   3  10       57.37       64.68     18.14 o 
   5   3  10     1240.21     1268.90     35.56 o 
   6   3  10       55.92       56.57      8.32 o 
   7   3  10      120.14      113.82      7.91 o 
   8   3  10       81.74       89.98     13.34 o 
   9   3  10      493.64      418.57     26.15 o 
  10   3  10       61.21       34.65     20.87 o 
  11   3  10       24.64        0.84     87.80 o 
  12   3  10        0.04      -70.02     70.02 o 
   0   4  10     5537.93     5262.46    130.62 o 
   1   4  10      119.37      135.78     10.11 o 
   2   4  10     2746.98     2776.11     46.48 o 
   3   4  10      717.67      656.94     38.46 o 
   4   4  10        7.21       16.90      8.68 o 
   5   4  10       48.47       68.80      9.43 o 
   6   4  10     1506.11     1564.57     69.66 o 
   7   4  10      114.02      119.96     14.51 o 
   8   4  10      724.24      744.81     79.10 o 
   9   4  10        6.16        2.03     20.32 o 
  10   4  10        8.09       40.71     31.29 o 
  11   4  10        3.21       29.96     67.49 o 
  12   4  10       35.42       91.10     71.63 o 
   0   5  10     2138.70     2149.39     53.70 o 
   1   5  10     1531.14     1500.24     34.83 o 
   2   5  10      115.74       92.95      9.07 o 
   3   5  10      280.46      294.13     17.42 o 
   4   5  10       36.73       42.63      9.07 o 
   5   5  10      281.54      269.63     13.83 o 
   6   5  10      835.53      746.38     22.30 o 
   7   5  10      225.73      229.19     18.14 o 
   8   5  10       10.51       18.01     17.09 o 
   9   5  10       40.31       27.84     22.51 o 
  10   5  10       41.83       41.88     43.54 o 
  11   5  10       83.84       82.43     62.41 o 
  12   5  10       55.53      103.11     97.24 o 
   0   6  10        0.23        2.90     14.51 o 
   1   6  10       30.31       23.34     12.34 o 
   2   6  10       34.10       37.31     25.40 o 
   3   6  10       19.19       -2.07     19.59 o 
   4   6  10      140.71      154.28     11.77 o 
   5   6  10        3.77       30.35     17.42 o 
   6   6  10       61.51       81.60     13.60 o 
   7   6  10       46.99       38.81     11.77 o 
   8   6  10      205.89      160.28     26.45 o 
   9   6  10       34.48       38.22     24.37 o 
  10   6  10      219.53      231.54     53.70 o 
  11   6  10        5.21       38.53     70.39 o 
   0   7  10       19.60       -5.81     26.12 o 
   1   7  10        1.65        7.61     14.85 o 
   2   7  10        1.19        1.27     15.24 o 
   3   7  10      602.61      557.69     27.20 o 
   4   7  10       10.45       21.51     29.03 o 
   5   7  10      147.18      145.04     19.99 o 
   6   7  10      120.89      145.16     18.39 o 
   7   7  10      389.74      402.58     25.59 o 
   8   7  10      235.29      194.70     32.02 o 
   9   7  10        0.11       25.47     29.71 o 
  10   7  10       48.70       34.47     45.59 o 
  11   7  10      494.95      541.87     70.88 o 
   0   8  10      808.74      757.58     47.89 o 
   1   8  10     1719.83     1669.18    102.32 o 
   2   8  10      261.32      249.78     22.94 o 
   3   8  10       81.59       67.56     37.73 o 
   4   8  10      210.64      223.43     24.37 o 
   5   8  10      287.35      313.77     50.80 o 
   6   8  10      650.77      672.63     39.26 o 
   7   8  10      435.42      457.25     29.55 o 
   8   8  10      120.10      163.23     89.26 o 
   9   8  10      285.72      319.37     39.75 o 
  10   8  10        0.98      -24.06     46.81 o 
   0   9  10      120.29      177.06     34.83 o 
   1   9  10     1105.94     1096.66     47.07 o 
   2   9  10       62.64      114.78     31.20 o 
   3   9  10      227.09      206.00     42.81 o 
   4   9  10      161.53      147.50     25.00 o 
   5   9  10      161.68       77.69     22.94 o 
   6   9  10      143.05      206.71     60.23 o 
   7   9  10       52.79       85.72     24.06 o 
   8   9  10       41.46       31.67     37.80 o 
   9   9  10       28.94      102.34     49.85 o 
  10   9  10       16.91       41.75     48.35 o 
   0  10  10       61.50       24.67     27.57 o 
   1  10  10      144.33      135.42     27.20 o 
   2  10  10       42.19       45.91     29.13 o 
   3  10  10       34.72       21.77     24.57 o 
   4  10  10       21.43        7.83     31.20 o 
   5  10  10       42.66       75.71     25.13 o 
   6  10  10       44.06       18.59     27.18 o 
   7  10  10       85.78       64.73     31.40 o 
   8  10  10       11.60      -55.15     55.15 o 
   9  10  10        0.39       21.77     45.43 o 
   0  11  10      292.56      312.03     39.19 o 
   1  11  10      211.20      202.14     34.83 o 
   2  11  10       41.38       45.47     44.26 o 
   3  11  10        6.10       -6.49     44.99 o 
   4  11  10      275.76      300.78     95.06 o 
   5  11  10       18.69       11.61     85.63 o 
   6  11  10      114.74      149.61     32.31 o 
   7  11  10       16.89       49.34     43.10 o 
   8  11  10       26.24       81.05     60.46 o 
   0  12  10      169.21      222.05     49.34 o 
   1  12  10      714.18      816.01    102.32 o 
   2  12  10       83.67      111.27     64.58 o 
   3  12  10       31.18       18.03     35.39 o 
   4  12  10       24.57      136.20     35.74 o 
   5  12  10      181.47      194.28     37.36 o 
   6  12  10      147.68      263.61    124.09 o 
   7  12  10      342.42      414.24    108.12 o 
   0  13  10       55.53       23.22     50.80 o 
   1  13  10       19.49       53.68     34.28 o 
   2  13  10      135.77      255.62     40.70 o 
   3  13  10       21.76       56.74     36.90 o 
   4  13  10        5.22      -12.05     45.72 o 
   5  13  10       94.08      120.50     39.98 o 
   0  14  10        2.95       29.03     68.21 o 
   1  14  10       66.03      100.14     64.58 o 
   2  14  10        4.49       60.90     62.41 o 
   3  14  10       27.86      -33.38     52.34 o 
   2   0  11     6057.08     5809.60    155.29 o 
   4   0  11      242.23      227.86     14.51 o 
   6   0  11      542.97      534.08     18.87 o 
   8   0  11      675.28      653.09     17.42 o 
  10   0  11      118.02      255.43     42.09 o 
  12   0  11       32.03       56.60     76.92 o 
   1   1  11     1524.83     1528.19     38.46 o 
   2   1  11      469.42      547.82     15.88 o 
   3   1  11      775.15      666.40     25.40 o 
   4   1  11      127.90      133.65      9.39 o 
   5   1  11       44.58       60.79     10.88 o 
   6   1  11       34.57       17.23     10.16 o 
   7   1  11       32.95       31.06      7.47 o 
   8   1  11       29.75       39.48      9.66 o 
   9   1  11      660.21      658.90     24.15 o 
  10   1  11        0.10       18.58     23.07 o 
  11   1  11       87.58      -24.49     49.39 o 
  12   1  11       10.85       61.83     74.39 o 
   1   2  11     1005.00     1020.92     37.73 o 
   2   2  11     4640.63     4705.09     91.27 o 
   3   2  11     1350.70     1298.41     26.31 o 
   4   2  11     1597.72     1426.20     29.23 o 
   5   2  11        5.75       16.69      7.18 o 
   6   2  11       58.18       51.75      8.57 o 
   7   2  11        0.12        3.72      6.61 o 
   8   2  11      350.65      397.29     34.83 o 
   9   2  11       89.36       75.57     16.32 o 
  10   2  11      261.35      348.70     35.56 o 
  11   2  11       87.13      134.18     52.52 o 
  12   2  11      142.64       87.08     61.47 o 
   1   3  11     1619.67     1665.17     41.36 o 
   2   3  11        3.69        2.31      8.68 o 
   3   3  11      419.00      406.35     15.96 o 
   4   3  11        8.41       31.67      8.68 o 
   5   3  11       43.33       58.83      9.66 o 
   6   3  11      367.49      391.62     13.60 o 
   7   3  11       55.77       53.08     13.06 o 
   8   3  11      199.69      184.40     15.88 o 
   9   3  11      560.09      597.83     47.17 o 
  10   3  11       53.02       73.60     24.38 o 
  11   3  11        1.91       56.40     63.60 o 
  12   3  11        0.04        3.17     67.36 o 
   1   4  11      784.80      839.87     20.22 o 
   2   4  11     2609.98     2576.13     45.59 o 
   3   4  11      708.42      759.40     20.22 o 
   4   4  11      911.96      823.21     20.87 o 
   5   4  11     1496.94     1448.02     29.23 o 
   6   4  11        2.97        1.19     10.74 o 
   7   4  11      286.43      308.01     41.36 o 
   8   4  11      234.66      228.69     18.47 o 
   9   4  11      231.71      248.96     26.12 o 
  10   4  11      146.02      166.95     27.65 o 
  11   4  11        0.01      -16.40     33.82 o 
  12   4  11       36.52       25.63     69.39 o 
   1   5  11      215.03      237.19     12.19 o 
   2   5  11       25.71       31.71     15.96 o 
   3   5  11        7.39        6.53      8.21 o 
   4   5  11      987.97      896.91     23.07 o 
   5   5  11      328.15      369.14     42.09 o 
   6   5  11      222.10      272.62     14.85 o 
   7   5  11      112.25       95.66     29.03 o 
   8   5  11      162.62      162.15     20.52 o 
   9   5  11      295.92      290.64     59.50 o 
  10   5  11        0.01      -25.92     39.91 o 
  11   5  11       15.22       44.59     75.47 o 
  12   5  11       71.08      121.04     65.21 o 
   1   6  11       10.19       17.42     36.28 o 
   2   6  11     1133.51     1095.46     32.79 o 
   3   6  11     1242.65     1228.17     58.05 o 
   4   6  11     1534.53     1512.02     39.98 o 
   5   6  11     1274.62     1320.40     47.89 o 
   6   6  11      111.64      139.50     22.50 o 
   7   6  11      166.66      170.78     15.39 o 
   8   6  11      175.87      179.59     30.48 o 
   9   6  11       60.97       89.53     25.23 o 
  10   6  11        7.87       30.61     35.28 o 
  11   6  11        5.95        2.18    154.56 o 
   1   7  11        1.37      -14.91     16.72 o 
   2   7  11       19.03       23.10     17.71 o 
   3   7  11       50.50       41.17     23.95 o 
   4   7  11      795.72      759.14     79.10 o 
   5   7  11        1.82       21.56     17.09 o 
   6   7  11       51.44       22.79     14.99 o 
   7   7  11       55.66       20.57     20.32 o 
   8   7  11       57.91       60.80     28.52 o 
   9   7  11       53.53       88.60     38.46 o 
  10   7  11        0.01      104.76     55.44 o 
  11   7  11        0.20       93.61     55.42 o 
   1   8  11      641.54      701.65     35.39 o 
   2   8  11       11.93      -18.96     18.96 o 
   3   8  11      568.43      495.64     42.09 o 
   4   8  11     1309.68     1445.72     56.00 o 
   5   8  11       49.01       48.29     20.45 o 
   6   8  11        0.22       -2.73     30.48 o 
   7   8  11       57.06       19.15     20.87 o 
   8   8  11      411.46      417.89     44.84 o 
   9   8  11       36.38       43.29     77.65 o 
  10   8  11        1.16        9.14     41.55 o 
   1   9  11       69.31       44.83     39.91 o 
   2   9  11        1.95      -14.69     20.87 o 
   3   9  11        4.36        0.03     26.15 o 
   4   9  11      124.17      103.62     55.15 o 
   5   9  11        0.06       -6.53     45.72 o 
   6   9  11        2.91       -5.14     38.46 o 
   7   9  11       40.78        5.08     37.73 o 
   8   9  11      177.31      205.24     42.96 o 
   9   9  11       29.78       43.81     47.32 o 
  10   9  11       65.00      104.49    104.49 o 
   1  10  11      317.04      312.67     31.19 o 
   2  10  11       12.87       80.55     24.63 o 
   3  10  11      290.34      341.55     34.37 o 
   4  10  11       35.56       26.68     59.50 o 
   5  10  11       18.09       11.73     24.37 o 
   6  10  11       39.83       27.29     28.91 o 
   7  10  11        0.52      -18.70     39.37 o 
   8  10  11       86.55       32.07     43.53 o 
   9  10  11      168.22      190.97    141.50 o 
   1  11  11       32.99      -22.50     57.33 o 
   2  11  11        5.24       29.03     33.34 o 
   3  11  11        0.02       38.59     62.41 o 
   4  11  11       78.88       97.07     30.99 o 
   5  11  11        6.21       45.54     31.29 o 
   6  11  11       10.15       -6.53     28.73 o 
   7  11  11        2.90       74.59     55.88 o 
   8  11  11       52.73       37.02     65.48 o 
   1  12  11      134.34       84.99     33.68 o 
   2  12  11      161.09      100.99     36.56 o 
   3  12  11      232.09      223.53     37.73 o 
   4  12  11       27.05       26.99     60.23 o 
   5  12  11       42.35       64.49     32.79 o 
   6  12  11      107.75      131.34     50.07 o 
   7  12  11        4.11       32.01     56.75 o 
   1  13  11       18.04       40.00     41.93 o 
   2  13  11        2.80        9.47     33.25 o 
   3  13  11        9.50      -17.42     35.30 o 
   4  13  11        7.38       76.79     39.87 o 
   5  13  11       61.47      182.74     46.15 o 
   1  14  11      106.35       91.57     42.04 o 
   2  14  11       15.91      -11.35     47.71 o 
   0   0  12      909.80      915.78     43.54 o 
   2   0  12      227.96      293.16     17.42 o 
   4   0  12      213.58      168.35     14.51 o 
   6   0  12      107.03      107.40     14.51 o 
   8   0  12        0.09       -5.81      8.71 o 
  10   0  12      293.78      288.81     58.05 o 
  12   0  12       10.92       13.06    100.14 o 
   0   1  12      111.35      143.68     13.06 o 
   1   1  12       78.37       88.51     16.69 o 
   2   1  12      156.21      163.66     10.74 o 
   3   1  12      292.78      278.25     37.01 o 
   4   1  12      190.98      184.69     11.61 o 
   5   1  12     2055.33     2137.80     39.87 o 
   6   1  12      459.23      473.51     14.99 o 
   7   1  12      390.72      382.54     14.26 o 
   8   1  12      130.21      141.77      9.07 o 
   9   1  12      602.95      606.58     40.90 o 
  10   1  12      197.35      182.83     33.46 o 
  11   1  12      725.24      908.95     93.35 o 
  12   1  12       14.90       60.07     78.38 o 
   0   2  12     6094.05     6272.57    149.49 o 
   1   2  12     1757.75     1855.36     38.23 o 
   2   2  12       17.42        4.35     14.51 o 
   3   2  12        6.71       16.14     17.42 o 
   4   2  12        7.61        8.47      8.57 o 
   5   2  12       20.74       25.44      8.32 o 
   6   2  12        0.50       -5.58      8.78 o 
   7   2  12      208.09      213.38     16.69 o 
   8   2  12      807.99      766.61     28.30 o 
   9   2  12        2.90       35.19     17.00 o 
  10   2  12        6.89       38.10     28.30 o 
  11   2  12       23.69       -5.81     58.50 o 
  12   2  12       29.76       48.44     69.22 o 
   0   3  12     8324.43     8202.81    222.05 o 
   1   3  12      703.51      721.58     26.85 o 
   2   3  12      406.76      417.38     16.69 o 
   3   3  12     1872.68     1887.34     37.66 o 
   4   3  12      135.83       91.74     10.11 o 
   5   3  12     1773.08     1770.61     38.71 o 
   6   3  12      226.24      209.23     11.81 o 
   7   3  12        0.14       15.62      9.89 o 
   8   3  12      822.61      727.62     29.13 o 
   9   3  12       80.78       74.02     20.90 o 
  10   3  12       55.27       65.15     34.11 o 
  11   3  12       59.05       95.79     41.66 o 
  12   3  12       54.60       69.79     57.37 o 
   0   4  12      292.84      310.58     21.77 o 
   1   4  12      884.92      812.32     22.05 o 
   2   4  12     1052.33     1103.00     23.34 o 
   3   4  12      593.26      609.39     18.39 o 
   4   4  12      234.88      226.17     12.19 o 
   5   4  12      943.92     1015.96     24.06 o 
   6   4  12      392.74      370.58     16.65 o 
   7   4  12       87.07       62.63     11.20 o 
   8   4  12        5.92       -5.94     28.30 o 
   9   4  12      182.78      191.03     24.57 o 
  10   4  12       23.28       18.35     28.24 o 
  11   4  12        0.47       28.15     37.19 o 
  12   4  12       19.40      231.28     80.77 o 
   0   5  12        1.02        5.81     10.16 o 
   1   5  12     1986.30     1967.21     40.90 o 
   2   5  12      872.90      834.14     42.09 o 
   3   5  12      226.96      199.59     13.22 o 
   4   5  12      590.88      545.23     53.70 o 
   5   5  12      850.33      826.13     23.07 o 
   6   5  12       27.16       10.85     17.42 o 
   7   5  12      662.62      700.68     57.33 o 
   8   5  12        4.32      -19.94     22.55 o 
   9   5  12       65.26       33.38     24.06 o 
  10   5  12      118.14      140.49     43.29 o 
  11   5  12      172.75      210.18     44.84 o 
   0   6  12       33.84       53.70     17.42 o 
   1   6  12        6.25       62.49     17.42 o 
   2   6  12       54.71       13.50     13.82 o 
   3   6  12     1536.70     1456.38     39.47 o 
   4   6  12       53.15       52.96     12.31 o 
   5   6  12      885.42      940.80     29.13 o 
   6   6  12       35.99       24.61     16.69 o 
   7   6  12      195.74      217.88     42.09 o 
   8   6  12       39.98        8.99     31.20 o 
   9   6  12       82.43       50.58     26.31 o 
  10   6  12       31.28      -22.70    137.87 o 
  11   6  12       64.18       45.79     51.86 o 
   0   7  12      186.73      219.15     29.03 o 
   1   7  12      323.66      294.32     26.45 o 
   2   7  12      264.79      304.61     23.95 o 
   3   7  12        4.12        5.66     44.99 o 
   4   7  12        4.43       -3.30     16.91 o 
   5   7  12       10.05       -3.27     16.04 o 
   6   7  12     1042.35     1051.57     66.76 o 
   7   7  12       34.81       44.99     27.57 o 
   8   7  12      206.88      255.40     36.42 o 
   9   7  12      132.38       64.87     33.82 o 
  10   7  12      206.24      237.71    164.00 o 
  11   7  12      318.71      197.08     59.10 o 
   0   8  12     1204.32     1116.06     68.21 o 
   1   8  12       14.64       49.48     21.62 o 
   2   8  12      151.20      153.33     29.03 o 
   3   8  12        1.80        2.90     17.36 o 
   4   8  12      320.48      230.00     23.07 o 
   5   8  12       51.55       51.67     20.22 o 
   6   8  12        2.23       -1.11     23.22 o 
   7   8  12       57.02       49.67     22.51 o 
   8   8  12      356.96      356.68     42.77 o 
   9   8  12       30.58       50.59     50.07 o 
  10   8  12       33.02      111.75     95.79 o 
   0   9  12        0.27       -8.71     31.93 o 
   1   9  12      863.32      806.63     42.77 o 
   2   9  12        6.37       69.95     21.74 o 
   3   9  12       36.12        7.73     20.45 o 
   4   9  12      116.48      128.22     26.45 o 
   5   9  12      240.92      217.87     29.75 o 
   6   9  12       47.45       64.80     29.75 o 
   7   9  12      137.93      201.76     31.65 o 
   8   9  12      216.43      204.06     55.88 o 
   9   9  12        1.70       66.65     49.23 o 
   0  10  12      275.82      309.13     49.34 o 
   1  10  12       87.65       52.88     26.83 o 
   2  10  12       11.87       25.26     27.48 o 
   3  10  12        3.73       -9.39     52.25 o 
   4  10  12        5.03       39.08     27.65 o 
   5  10  12        0.30       14.43     26.15 o 
   6  10  12        8.91       34.11     30.79 o 
   7  10  12       11.33       21.45     40.80 o 
   8  10  12        5.19       18.58     47.17 o 
   0  11  12      285.41      297.52     50.80 o 
   1  11  12       93.57      136.04     30.58 o 
   2  11  12       31.08       25.19     41.36 o 
   3  11  12      122.46       84.18     30.79 o 
   4  11  12      239.24      172.98     33.87 o 
   5  11  12       23.53       37.54     37.73 o 
   6  11  12      172.01      264.61     63.86 o 
   7  11  12        7.89       -8.27     39.26 o 
   8  11  12        5.33       59.50     89.98 o 
   0  12  12        1.95      -42.09     42.09 o 
   1  12  12       13.69       54.57     40.64 o 
   2  12  12       15.18       12.00     38.46 o 
   3  12  12        0.01       14.34     50.07 o 
   4  12  12       11.23        2.99     43.58 o 
   5  12  12        5.93      -60.89     60.96 o 
   6  12  12       72.51      163.30     58.68 o 
   0  13  12        3.43      -24.67     52.25 o 
   1  13  12      106.53      148.38     39.67 o 
   2  13  12       17.64       -5.44     34.09 o 
   3  13  12       31.29       13.06     41.36 o 
   4  13  12       21.20       14.66     35.39 o 
   5  13  12       12.78      -58.05     58.05 o 
   0  14  12       21.06      107.40     68.21 o 
   1  14  12        6.99       -0.89     39.98 o 
   2   0  13     1977.68     1904.12     53.70 o 
   4   0  13      131.07      116.10     14.51 o 
   6   0  13        4.06       10.16     13.06 o 
   8   0  13      171.49      164.00     13.06 o 
  10   0  13       13.42       -7.26     37.73 o 
  12   0  13      147.91        5.81    101.59 o 
   1   1  13      767.56      805.41     33.38 o 
   2   1  13       51.94       50.49     17.42 o 
   3   1  13        2.46       14.01     10.11 o 
   4   1  13       52.23       57.55      9.07 o 
   5   1  13      287.00      319.97     13.93 o 
   6   1  13        3.56       -3.63     10.26 o 
   7   1  13      326.40      277.57     12.31 o 
   8   1  13        3.00        6.29      6.49 o 
   9   1  13       66.44      102.32     29.95 o 
  10   1  13       12.59        5.34     37.01 o 
  11   1  13      125.55      231.50     75.38 o 
  12   1  13       15.02       12.53     78.84 o 
   1   2  13       17.00       25.43     10.74 o 
   2   2  13      761.01      627.37     21.04 o 
   3   2  13      276.43      233.59     12.87 o 
   4   2  13      787.09      760.94     27.57 o 
   5   2  13       15.93       14.67      9.07 o 
   6   2  13        1.62       21.77     10.38 o 
   7   2  13       56.84       61.86     10.16 o 
   8   2  13      532.05      533.46     14.61 o 
   9   2  13       73.55      106.67     42.81 o 
  10   2  13       79.96       76.11     31.29 o 
  11   2  13       24.98       24.09     63.99 o 
  12   2  13       19.52      137.41     71.64 o 
   1   3  13      231.35      230.84     12.31 o 
   2   3  13      129.00      126.06     22.50 o 
   3   3  13       67.74       74.19     10.11 o 
   4   3  13     1077.43     1066.71     26.49 o 
   5   3  13      635.32      602.11     18.78 o 
   6   3  13      193.43      142.66     12.51 o 
   7   3  13      496.89      462.97     18.23 o 
   8   3  13       90.00      108.17      7.26 o 
   9   3  13       58.66       73.62     22.26 o 
  10   3  13        0.21       49.82     28.21 o 
  11   3  13        1.23      -28.62     37.98 o 
  12   3  13       30.94       86.91     83.45 o 
   1   4  13        0.60        1.45     10.26 o 
   2   4  13      520.39      465.32     25.40 o 
   3   4  13      217.20      245.03     13.16 o 
   4   4  13      922.71      908.95     24.67 o 
   5   4  13      136.21      122.94     39.91 o 
   6   4  13       18.32       10.44     12.87 o 
   7   4  13       25.39       40.00     18.87 o 
   8   4  13      373.27      317.86     18.23 o 
   9   4  13        0.13       -0.19     29.03 o 
  10   4  13       19.53       35.97     27.54 o 
  11   4  13        0.19       -8.71     62.41 o 
  12   4  13        1.46      -12.37     83.45 o 
   1   5  13      170.66      141.95     40.64 o 
   2   5  13      102.17       99.99     33.38 o 
   3   5  13        0.48      -10.99     10.99 o 
   4   5  13      859.16      810.32     39.91 o 
   5   5  13      298.49      304.38     17.71 o 
   6   5  13      140.97      113.87     14.64 o 
   7   5  13       51.94       38.83     28.30 o 
   8   5  13        9.02       18.41     23.07 o 
   9   5  13       20.36      -17.82     25.11 o 
  10   5  13        4.69       15.32     37.53 o 
  11   5  13        7.48      -16.73     37.56 o 
   1   6  13       54.60       71.73     13.99 o 
   2   6  13     1616.07     1664.69     91.43 o 
   3   6  13      137.21      168.80     20.32 o 
   4   6  13      660.80      683.62     45.72 o 
   5   6  13        0.65       15.96     34.83 o 
   6   6  13        1.17        5.76     15.68 o 
   7   6  13        5.92       27.16     17.94 o 
   8   6  13       34.40       67.26     23.89 o 
   9   6  13       81.29       68.16     27.11 o 
  10   6  13       22.41       83.99     44.80 o 
  11   6  13       29.93       21.45     58.78 o 
   1   7  13      106.51      137.45     23.97 o 
   2   7  13      308.64      344.64     34.11 o 
   3   7  13        0.18        5.76     22.50 o 
   4   7  13        1.66       28.61     18.14 o 
   5   7  13       75.18      107.04     30.48 o 
   6   7  13        1.61       38.32     22.50 o 
   7   7  13        7.55       -8.21     17.94 o 
   8   7  13      173.07      146.30     33.68 o 
   9   7  13      217.63      233.71     69.66 o 
  10   7  13        5.91       36.15     67.17 o 
   1   8  13       98.07      113.48     23.01 o 
   2   8  13      357.24      312.78     30.26 o 
   3   8  13      335.08      382.30     29.23 o 
   4   8  13      177.86      250.73     55.88 o 
   5   8  13        2.85      -21.02     21.02 o 
   6   8  13        9.91       27.22     41.36 o 
   7   8  13       34.95       33.92     23.22 o 
   8   8  13      242.27      179.66     39.87 o 
   9   8  13        0.07       33.79     35.87 o 
  10   8  13      189.10      332.69     79.49 o 
   1   9  13      125.73       89.53     43.54 o 
   2   9  13        0.69      -21.55     21.55 o 
   3   9  13       88.84       42.50     27.18 o 
   4   9  13       84.12      137.92     29.23 o 
   5   9  13        9.14       39.24     25.59 o 
   6   9  13       38.50       23.84     25.13 o 
   7   9  13       26.91       41.68     52.97 o 
   8   9  13       13.92       98.69     41.48 o 
   9   9  13        8.13      -21.58     68.94 o 
   1  10  13       29.93       42.90     24.69 o 
   2  10  13      130.60       73.22     34.83 o 
   3  10  13      292.21      366.72     39.19 o 
   4  10  13      206.08      232.91     52.97 o 
   5  10  13       94.96       75.77     33.38 o 
   6  10  13        5.45      -28.68     28.68 o 
   7  10  13       14.70       41.80     46.15 o 
   8  10  13       43.16      133.02     52.22 o 
   1  11  13        7.83       42.94     29.71 o 
   2  11  13       97.00      172.74     32.31 o 
   3  11  13      118.23      187.86     31.76 o 
   4  11  13        0.03        6.79     31.76 o 
   5  11  13       61.80        2.21     33.25 o 
   6  11  13      130.16       42.09     61.68 o 
   7  11  13        7.67      -55.15     55.15 o 
   1  12  13       98.93       98.00     36.77 o 
   2  12  13       94.98      101.16     85.63 o 
   3  12  13      174.51      128.29     55.15 o 
   4  12  13        8.28       -6.72     66.76 o 
   5  12  13       23.79       40.25     39.91 o 
   6  12  13       77.83       79.91     52.31 o 
   1  13  13       12.50       28.47     39.87 o 
   2  13  13        2.80       37.66     40.42 o 
   3  13  13       48.96      120.09     44.21 o 
   4  13  13       16.60       58.71     40.45 o 
   0   0  14     3395.32     3178.37    117.56 o 
   2   0  14     1291.13     1192.98     39.19 o 
   4   0  14      661.74      637.13     29.03 o 
   6   0  14     1637.31     1597.89     50.80 o 
   8   0  14      165.55      197.38     17.42 o 
  10   0  14       52.57       72.57     47.89 o 
  12   0  14        9.59      -53.70    105.95 o 
   0   1  14      573.53      496.35     26.12 o 
   1   1  14     2879.66     2795.60     57.44 o 
   2   1  14      288.84      271.61     13.06 o 
   3   1  14        1.48       26.12     11.61 o 
   4   1  14        0.00       19.59     10.11 o 
   5   1  14     1168.36     1221.17     41.36 o 
   6   1  14      240.61      246.80     13.34 o 
   7   1  14     1005.46      970.18     26.68 o 
   8   1  14      239.57      228.14     12.51 o 
   9   1  14       59.02       55.58     31.29 o 
  10   1  14      115.31      133.23     30.33 o 
  11   1  14       67.67      141.64     63.75 o 
  12   1  14        0.05      -65.81     80.55 o 
   0   2  14      495.25      462.97     24.67 o 
   1   2  14       14.14       21.77     10.26 o 
   2   2  14     1003.82     1063.01     28.24 o 
   3   2  14     1707.67     1687.79     35.74 o 
   4   2  14       35.50       32.34     12.34 o 
   5   2  14      254.02      274.24     12.87 o 
   6   2  14      856.16      809.51     28.91 o 
   7   2  14      103.01       98.07     12.84 o 
   8   2  14        2.04       -1.06     10.74 o 
   9   2  14        1.96       20.93     23.09 o 
  10   2  14       83.95       12.79     40.10 o 
  11   2  14       73.27       88.36     46.18 o 
  12   2  14       25.96      -42.77     78.84 o 
   0   3  14     1460.36     1502.11     53.70 o 
   1   3  14     1746.62     1610.58     68.21 o 
   2   3  14      995.74      987.29     26.15 o 
   3   3  14        1.81       16.19     12.34 o 
   4   3  14       68.90       58.88     11.54 o 
   5   3  14      217.05      220.52     28.30 o 
   6   3  14     1043.26     1045.03     44.99 o 
   7   3  14      138.43      136.83     21.04 o 
   8   3  14      450.36      404.10     24.38 o 
   9   3  14        0.01       34.63     21.48 o 
  10   3  14        9.40      -21.91     40.64 o 
  11   3  14       98.02       84.59     63.86 o 
  12   3  14       31.97      -36.28     61.43 o 
   0   4  14     1458.00     1354.07     44.99 o 
   1   4  14      326.92      320.50     15.96 o 
   2   4  14     1073.57     1099.03     28.68 o 
   3   4  14      220.59      230.37     14.64 o 
   4   4  14       28.78       23.47     11.77 o 
   5   4  14        0.95        5.71     11.91 o 
   6   4  14      363.62      361.21     17.99 o 
   7   4  14      194.55      164.71     16.24 o 
   8   4  14       45.11        5.32     24.37 o 
   9   4  14       23.57       30.85     44.99 o 
  10   4  14       30.29      -16.37     30.69 o 
  11   4  14      123.11       83.32     36.33 o 
   0   5  14      103.79      103.04     17.42 o 
   1   5  14      459.81      442.15     24.67 o 
   2   5  14        0.02      -11.82     12.69 o 
   3   5  14       23.50       36.90     12.69 o 
   4   5  14       14.71       18.53     13.82 o 
   5   5  14      753.07      765.93     27.87 o 
   6   5  14      161.34      179.90     19.84 o 
   7   5  14      501.12      532.96     33.38 o 
   8   5  14       94.70      118.95     28.10 o 
   9   5  14        0.41      -21.16     59.50 o 
  10   5  14      127.88      203.08     66.76 o 
  11   5  14       31.49        7.06     45.72 o 
   0   6  14      222.79      240.92     18.87 o 
   1   6  14      415.36      391.61     15.68 o 
   2   6  14        4.06       22.20      8.32 o 
   3   6  14        9.27       10.16     15.96 o 
   4   6  14      468.18      382.41     42.81 o 
   5   6  14        9.29       -5.91     14.26 o 
   6   6  14      120.44       99.64     18.14 o 
   7   6  14       98.05      167.82     29.03 o 
   8   6  14      180.44      202.35     69.66 o 
   9   6  14       32.80       16.42     38.46 o 
  10   6  14        2.58       -8.87     39.19 o 
  11   6  14      130.01      138.30     60.12 o 
   0   7  14     2894.18     3200.14    140.78 o 
   1   7  14       46.05       91.53     21.55 o 
   2   7  14      772.76      670.56     59.50 o 
   3   7  14       94.56       80.96     24.10 o 
   4   7  14       37.60       37.42     24.67 o 
   5   7  14       93.23      146.05     53.70 o 
   6   7  14      451.40      396.08     51.52 o 
   7   7  14        0.30       23.95     21.04 o 
   8   7  14      418.16      419.27     45.45 o 
   9   7  14      216.95      198.42     40.90 o 
  10   7  14       30.01        7.68    112.48 o 
   0   8  14       67.71       63.86     27.57 o 
   1   8  14     1108.06     1236.81     52.84 o 
   2   8  14        0.39       26.26     30.48 o 
   3   8  14      240.01      232.56     40.64 o 
   4   8  14       13.21      -24.75     24.75 o 
   5   8  14       83.94      104.09     24.10 o 
   6   8  14      338.41      345.39     63.86 o 
   7   8  14      135.73      234.59     87.08 o 
   8   8  14       22.31      -13.60     39.19 o 
   9   8  14      151.28      262.01     46.18 o 
  10   8  14      102.27      170.51     70.25 o 
   0   9  14      309.02      320.74     50.80 o 
   1   9  14      207.79      191.05     29.13 o 
   2   9  14       26.16       -3.98     23.97 o 
   3   9  14        1.07       15.84     24.10 o 
   4   9  14      184.23      270.43     27.20 o 
   5   9  14       49.30       72.04     45.72 o 
   6   9  14        7.56      -12.03     25.40 o 
   7   9  14       33.73       18.87     51.52 o 
   8   9  14       39.05       46.70     46.48 o 
   9   9  14       17.79       13.54     80.55 o 
   0  10  14      185.74      256.88     44.99 o 
   1  10  14      273.68      219.65     28.21 o 
   2  10  14       29.80      -14.79     27.57 o 
   3  10  14       32.16       45.87     48.62 o 
   4  10  14        7.91       18.39     28.10 o 
   5  10  14       12.68       34.11     47.17 o 
   6  10  14        0.40      -16.68     31.29 o 
   7  10  14       96.05      162.55     47.21 o 
   8  10  14        0.71       42.09     49.26 o 
   0  11  14      574.06      616.81     76.92 o 
   1  11  14       43.88       42.00     34.37 o 
   2  11  14      216.17      314.02     38.84 o 
   3  11  14      149.10      168.52     47.89 o 
   4  11  14        2.27       -9.42     58.78 o 
   5  11  14       17.19       11.25     31.94 o 
   6  11  14      152.50      276.03     81.27 o 
   7  11  14      101.19      124.05     50.55 o 
   0  12  14      351.18      293.16     59.50 o 
   1  12  14      272.44      317.02     38.47 o 
   2  12  14       14.14       -5.26     30.48 o 
   3  12  14        0.97       38.78     55.88 o 
   4  12  14       88.68      134.71     41.93 o 
   5  12  14       16.74       17.08     37.19 o 
   6  12  14       46.28       31.99     50.72 o 
   0  13  14        0.22      -59.50     59.50 o 
   1  13  14       56.74       77.65     37.01 o 
   2  13  14       13.13        2.10     36.27 o 
   3  13  14       33.65        7.05     38.31 o 
   4  13  14        0.11       41.29     46.48 o 
   2   0  15       17.83        2.90     15.96 o 
   4   0  15       11.25        5.81     14.51 o 
   6   0  15        0.01       10.16     18.87 o 
   8   0  15        0.12      -10.16     21.77 o 
  10   0  15       71.78      111.75     47.89 o 
  12   0  15        0.25      -15.96    113.20 o 
   1   1  15      317.96      300.83     14.85 o 
   2   1  15        1.86        2.60      9.71 o 
   3   1  15      913.66      874.12     23.97 o 
   4   1  15      117.74       94.12     10.74 o 
   5   1  15      107.54      131.41     12.31 o 
   6   1  15      120.36      138.33     13.83 o 
   7   1  15      217.85      245.49     49.34 o 
   8   1  15        0.23       22.99     16.32 o 
   9   1  15      831.27      919.29     71.84 o 
  10   1  15       12.52      -27.06     27.06 o 
  11   1  15        0.08      -17.21     70.45 o 
  12   1  15        9.06      183.62     85.63 o 
   1   2  15      163.80      147.34     12.31 o 
   2   2  15        1.77       -5.08     22.50 o 
   3   2  15      219.55      243.23     13.93 o 
   4   2  15        4.64        2.07     17.42 o 
   5   2  15       25.52       24.01     12.19 o 
   6   2  15       73.06       87.35     17.42 o 
   7   2  15       31.62        6.43     12.69 o 
   8   2  15        0.06        4.73     23.95 o 
   9   2  15        8.65      -14.82     33.13 o 
  10   2  15       10.20       28.68     34.37 o 
  11   2  15       51.82       -1.77     87.08 o 
  12   2  15       19.91       65.40     62.74 o 
   1   3  15     2825.83     2940.43     59.49 o 
   2   3  15       10.08       -7.64     11.77 o 
   3   3  15     1684.15     1622.15     35.90 o 
   4   3  15       10.44        8.17     12.51 o 
   5   3  15       60.10       55.33     13.99 o 
   6   3  15      104.80       60.58     14.78 o 
   7   3  15        1.78      -13.10     13.10 o 
   8   3  15       76.29       85.21     31.93 o 
   9   3  15       12.26        3.64     83.45 o 
  10   3  15       18.93      -22.96     41.36 o 
  11   3  15        6.96       62.05     64.58 o 
   1   4  15       11.85       11.78     13.79 o 
   2   4  15        0.14       -0.06     11.77 o 
   3   4  15      342.59      326.15     16.91 o 
   4   4  15       15.49       15.70     21.04 o 
   5   4  15      266.76      285.83     24.67 o 
   6   4  15      145.86      119.67     23.22 o 
   7   4  15        0.71       14.60     16.04 o 
   8   4  15       60.44       58.28     26.62 o 
   9   4  15        1.10       20.59     41.36 o 
  10   4  15       12.42      -19.09     33.82 o 
  11   4  15       33.46       -1.35     37.31 o 
   1   5  15      181.37      197.82     16.36 o 
   2   5  15      111.78      113.77     16.69 o 
   3   5  15      202.06      180.80     33.38 o 
   4   5  15      578.35      576.06     25.11 o 
   5   5  15        9.50        1.01     11.77 o 
   6   5  15       43.77       40.01     17.42 o 
   7   5  15      176.49      231.41     34.83 o 
   8   5  15       78.56       59.34     25.75 o 
   9   5  15      359.65      276.57     34.17 o 
  10   5  15        4.40        2.10     47.17 o 
  11   5  15        0.73       66.22     75.47 o 
   1   6  15        1.42      -15.51     16.69 o 
   2   6  15       16.99        0.59     15.57 o 
   3   6  15      152.76      160.99     12.80 o 
   4   6  15       20.94        5.81     12.80 o 
   5   6  15       47.64       41.93     30.48 o 
   6   6  15        0.04       14.91     14.85 o 
   7   6  15        1.22       17.56     23.95 o 
   8   6  15       69.46      131.70     32.08 o 
   9   6  15       12.68       47.39     29.29 o 
  10   6  15       54.11      134.06     65.16 o 
   1   7  15        0.32       -3.96     27.57 o 
   2   7  15        1.00       10.71     21.48 o 
   3   7  15      212.54      170.77     23.71 o 
   4   7  15      735.69      706.41     47.17 o 
   5   7  15      230.03      216.69     19.98 o 
   6   7  15       13.08       -3.75     15.68 o 
   7   7  15       99.86       53.34     20.45 o 
   8   7  15      174.16      214.40     43.54 o 
   9   7  15      158.92      185.71     60.23 o 
  10   7  15       15.47      -11.53     66.33 o 
   1   8  15       47.60       35.64     29.23 o 
   2   8  15      140.99      107.80     27.65 o 
   3   8  15        0.04       27.72     24.75 o 
   4   8  15        0.73      -13.06     33.38 o 
   5   8  15       37.76       54.95     56.60 o 
   6   8  15        2.93        5.06     25.00 o 
   7   8  15       26.74       28.62     29.22 o 
   8   8  15       62.45       73.31     37.93 o 
   9   8  15        5.40      -20.25    122.64 o 
   1   9  15      103.00       89.38     26.83 o 
   2   9  15      213.74      323.47     34.37 o 
   3   9  15      144.58      117.00     29.13 o 
   4   9  15       74.78      102.99     25.79 o 
   5   9  15       26.97       50.91     25.59 o 
   6   9  15      131.04      181.17     52.97 o 
   7   9  15       67.77       35.83     41.36 o 
   8   9  15       77.08      150.37     49.70 o 
   9   9  15        0.02        5.00     86.35 o 
   1  10  15        0.08       52.25     31.81 o 
   2  10  15       76.55       91.20     37.73 o 
   3  10  15       34.91       94.20     28.10 o 
   4  10  15      129.41      171.30     30.79 o 
   5  10  15        3.23       44.10     96.51 o 
   6  10  15        6.09       -0.68     30.55 o 
   7  10  15       28.13       86.47     77.65 o 
   8  10  15       22.25       -3.13     59.50 o 
   1  11  15       22.95       39.19     31.93 o 
   2  11  15      211.95      194.52     41.01 o 
   3  11  15       42.90        6.14     28.59 o 
   4  11  15      185.45      289.56     41.55 o 
   5  11  15        5.74       34.38     32.65 o 
   6  11  15       50.02       71.45     42.81 o 
   7  11  15       10.98      -20.15     52.49 o 
   1  12  15        3.29       61.59     39.87 o 
   2  12  15       26.98       17.25     53.70 o 
   3  12  15       18.80       41.49     43.54 o 
   4  12  15      129.13      179.64     46.15 o 
   5  12  15        1.48      -37.98     37.98 o 
   1  13  15        9.19      -26.08     37.93 o 
   2  13  15        9.74        1.23     39.67 o 
   3  13  15       20.63       60.63     47.17 o 
   0   0  16     6261.53     6501.87    277.20 o 
   2   0  16      277.36      294.62     21.77 o 
   4   0  16      146.42      133.52     18.87 o 
   6   0  16      184.19      188.67     24.67 o 
   8   0  16       42.72       92.88     29.03 o 
  10   0  16      199.77      169.80     53.70 o 
   0   1  16      296.11      265.59     24.67 o 
   1   1  16      482.43      517.17     18.96 o 
   2   1  16      626.04      649.27     20.87 o 
   3   1  16       14.91       14.51     10.16 o 
   4   1  16      324.02      365.31     17.94 o 
   5   1  16       28.35       44.67     13.83 o 
   6   1  16       89.19       83.86     14.26 o 
   7   1  16      337.01      398.86     17.94 o 
   8   1  16      161.89      145.02     20.90 o 
   9   1  16      142.33      114.98     41.55 o 
  10   1  16        0.00        0.14     35.14 o 
  11   1  16       22.15       -5.22    129.89 o 
   0   2  16       88.28       72.57     14.51 o 
   1   2  16       69.18       45.08     25.40 o 
   2   2  16      437.14      440.05     18.39 o 
   3   2  16       19.47       26.78     11.15 o 
   4   2  16      385.82      361.44     18.47 o 
   5   2  16       35.29       34.83     13.93 o 
   6   2  16       25.13       34.83     13.60 o 
   7   2  16      279.36      258.81     17.71 o 
   8   2  16      181.61      121.68     29.03 o 
   9   2  16       24.55       16.77     37.79 o 
  10   2  16      626.40      614.54     56.00 o 
  11   2  16       52.52      124.85     63.13 o 
   0   3  16      424.68      355.57     23.22 o 
   1   3  16       36.87       66.02     12.80 o 
   2   3  16      174.76      158.72     14.85 o 
   3   3  16      229.01      248.38     29.75 o 
   4   3  16       58.86       88.92     16.69 o 
   5   3  16       31.42       27.57     19.59 o 
   6   3  16      151.07      104.47     14.51 o 
   7   3  16      166.28      166.26     38.46 o 
   8   3  16       97.91      102.37     24.39 o 
   9   3  16        0.08        2.82     44.26 o 
  10   3  16       52.15       28.28     37.99 o 
  11   3  16       54.67      -38.52     48.92 o 
   0   4  16     1625.44     1515.17     55.15 o 
   1   4  16       88.84       79.24     16.32 o 
   2   4  16      221.61      219.45     27.57 o 
   3   4  16      272.40      254.56     40.64 o 
   4   4  16      563.04      521.42     25.44 o 
   5   4  16       61.17       62.21     16.59 o 
   6   4  16      948.22      968.89    105.95 o 
   7   4  16      158.41      190.92     23.34 o 
   8   4  16      145.40      128.66     27.54 o 
   9   4  16       14.08       82.00     58.05 o 
  10   4  16        0.91       15.62     55.15 o 
  11   4  16        6.52      119.01     53.70 o 
   0   5  16       37.21       81.27     26.12 o 
   1   5  16      229.86      263.13     31.20 o 
   2   5  16       67.01       58.05     14.99 o 
   3   5  16       10.32        7.62     20.32 o 
   4   5  16       70.86       46.17     15.57 o 
   5   5  16        1.52       14.14     20.32 o 
   6   5  16        7.65       13.02     17.76 o 
   7   5  16        0.02       22.50     19.50 o 
   8   5  16       33.91      -26.85     26.85 o 
   9   5  16       18.42       20.90     60.96 o 
  10   5  16       35.59       73.11     47.42 o 
  11   5  16       12.55       39.88     56.00 o 
   0   6  16      746.91      714.05     36.28 o 
   1   6  16      423.02      361.86     31.93 o 
   2   6  16       35.26       29.21     14.93 o 
   3   6  16       31.05       19.76     17.09 o 
   4   6  16      189.73      171.40     15.29 o 
   5   6  16      108.61      144.01     17.36 o 
   6   6  16        8.37       29.54     24.97 o 
   7   6  16       20.76       38.56     34.83 o 
   8   6  16       84.19       83.30     29.80 o 
   9   6  16      110.52       71.63     31.62 o 
  10   6  16       72.93      100.64     62.57 o 
   0   7  16      662.19      625.52     49.34 o 
   1   7  16      167.86       93.75     22.58 o 
   2   7  16      187.29      224.51     28.52 o 
   3   7  16       74.81       69.72     34.11 o 
   4   7  16       42.92       38.68     25.13 o 
   5   7  16        1.29       16.93     34.83 o 
   6   7  16       66.05      102.21     19.84 o 
   7   7  16       50.16        2.12     26.85 o 
   8   7  16       91.04      220.89     90.71 o 
   9   7  16        0.17       68.41     38.23 o 
  10   7  16      135.38       91.55     70.72 o 
   0   8  16      211.75      214.79     43.54 o 
   1   8  16      312.20      375.72     60.23 o 
   2   8  16      323.47      385.27     33.06 o 
   3   8  16        7.75       -3.61     27.18 o 
   4   8  16       19.71       24.90     25.59 o 
   5   8  16      190.83      177.07     28.21 o 
   6   8  16      651.98      676.83     47.17 o 
   7   8  16        9.41       -7.10     32.79 o 
   8   8  16      117.91      171.30     39.67 o 
   9   8  16       16.61       39.19     38.31 o 
   0   9  16        5.88       72.57     39.19 o 
   1   9  16        1.92      -23.54     23.54 o 
   2   9  16        6.57        8.50     24.38 o 
   3   9  16       70.28       81.27     30.79 o 
   4   9  16        1.96       69.76     32.31 o 
   5   9  16        0.84        8.71     27.20 o 
   6   9  16        2.47       11.92     29.13 o 
   7   9  16       26.82      -25.59     51.52 o 
   8   9  16       32.76        6.36     66.03 o 
   0  10  16        0.08        2.90     44.99 o 
   1  10  16        1.83      -45.72     45.72 o 
   2  10  16       68.14       36.51     65.31 o 
   3  10  16       42.10        9.43     32.84 o 
   4  10  16       17.79       24.75     36.61 o 
   5  10  16       15.98       18.73     31.76 o 
   6  10  16      196.37      232.57     46.44 o 
   7  10  16       31.38      -27.77     90.71 o 
   0  11  16       26.10        4.35     43.54 o 
   1  11  16        2.66       10.52     28.30 o 
   2  11  16       32.51       38.60     30.58 o 
   3  11  16        1.41       50.67     35.39 o 
   4  11  16       27.60       29.68     34.37 o 
   5  11  16       37.80       58.20     50.80 o 
   6  11  16       21.63      -10.20     48.82 o 
   0  12  16      143.14       89.98     46.44 o 
   1  12  16      154.74      148.90     40.90 o 
   2  12  16        1.31      -27.08     39.26 o 
   3  12  16       79.98       96.79     36.90 o 
   4  12  16      149.18       52.66     47.89 o 
   5  12  16      116.39      138.79     38.63 o 
   0  13  16       14.53      -31.93     65.31 o 
   1  13  16        0.99       54.51     41.74 o 
   2  13  16        2.75       32.19     42.77 o 
   2   0  17      975.16      936.10     42.09 o 
   4   0  17        5.25       13.06     20.32 o 
   6   0  17       26.97        2.90     24.67 o 
   8   0  17        6.55        7.26     27.57 o 
  10   0  17        9.40      -40.64     47.89 o 
   1   1  17      202.88      191.23     14.51 o 
   2   1  17      581.95      557.22     21.62 o 
   3   1  17     1963.47     1924.11     54.27 o 
   4   1  17        4.72       -5.22     15.29 o 
   5   1  17     1259.41     1243.70     42.81 o 
   6   1  17      104.86       74.89     15.88 o 
   7   1  17      877.10      811.06     31.29 o 
   8   1  17       57.69       56.60     20.13 o 
   9   1  17      166.70      183.41     52.97 o 
  10   1  17       40.14       56.99     31.93 o 
  11   1  17        0.02       84.32     80.55 o 
   1   2  17      161.83      142.12     11.77 o 
   2   2  17       34.54       38.52     13.22 o 
   3   2  17       82.93      112.18     16.91 o 
   4   2  17        5.33       11.51     14.99 o 
   5   2  17      127.01      116.63     17.14 o 
   6   2  17       32.33      -15.96     15.96 o 
   7   2  17       64.30       20.63     16.36 o 
   8   2  17      192.59      147.06     41.36 o 
   9   2  17       58.59       51.78     37.31 o 
  10   2  17       65.33      115.26     40.45 o 
  11   2  17        9.22      147.31     76.97 o 
   1   3  17      458.92      437.17     20.87 o 
   2   3  17     1703.96     1673.93     47.94 o 
   3   3  17     2107.91     2216.04     67.37 o 
   4   3  17        2.71        6.86     14.64 o 
   5   3  17      219.97      227.25     19.60 o 
   6   3  17      116.47      106.16     17.14 o 
   7   3  17      136.37      162.05     34.83 o 
   8   3  17        2.06       13.09     39.19 o 
   9   3  17       13.26       68.88     36.56 o 
  10   3  17      236.37      165.40     44.99 o 
  11   3  17       68.24      119.01     56.60 o 
   1   4  17       54.02       40.74     24.67 o 
   2   4  17       59.87       18.92     14.23 o 
   3   4  17        6.31        1.95     26.12 o 
   4   4  17        6.36       17.46     15.57 o 
   5   4  17      125.89      150.43     18.46 o 
   6   4  17       45.56        6.77     42.81 o 
   7   4  17       15.24       24.94     28.30 o 
   8   4  17       51.62       63.23     30.73 o 
   9   4  17       21.45       34.11     28.30 o 
  10   4  17        2.22        6.52     33.46 o 
  11   4  17       26.83       10.16     52.25 o 
   1   5  17      281.18      245.31     47.17 o 
   2   5  17      961.36      910.53     37.01 o 
   3   5  17      909.99     1000.45     39.98 o 
   4   5  17      240.01      276.91     64.58 o 
   5   5  17       87.29       94.67     29.03 o 
   6   5  17      232.29      195.14     25.13 o 
   7   5  17       23.43       22.44     25.40 o 
   8   5  17       58.47       12.27     25.20 o 
   9   5  17       52.69       86.89     32.31 o 
  10   5  17      155.02      201.15     72.57 o 
   1   6  17       17.19       24.41     16.36 o 
   2   6  17      362.15      367.21     23.54 o 
   3   6  17        3.30        2.36     17.76 o 
   4   6  17        0.03       20.97     20.32 o 
   5   6  17        0.11        4.43     17.99 o 
   6   6  17       94.24       89.80     23.07 o 
   7   6  17      151.67      156.00     37.73 o 
   8   6  17        8.18      -13.71     27.20 o 
   9   6  17       76.67      106.47     49.07 o 
  10   6  17       27.91       -1.20     72.50 o 
   1   7  17       50.44       52.50     20.45 o 
   2   7  17      459.66      500.31     54.42 o 
   3   7  17      276.31      349.44     39.91 o 
   4   7  17      151.83      179.16     17.22 o 
   5   7  17      260.33      327.14     28.91 o 
   6   7  17      139.09      173.64     23.97 o 
   7   7  17        0.49        1.62     26.04 o 
   8   7  17      131.99      106.34     41.01 o 
   9   7  17       56.10       88.56     49.01 o 
   1   8  17       27.05      131.47     29.03 o 
   2   8  17       53.32       92.66     27.06 o 
   3   8  17       54.64       38.43     38.46 o 
   4   8  17        9.26       21.48     28.21 o 
   5   8  17        2.87       24.09     26.62 o 
   6   8  17        3.47       -4.07     26.15 o 
   7   8  17       33.25       87.72     43.07 o 
   8   8  17       82.16      106.11     82.72 o 
   9   8  17        6.11      -11.42     65.31 o 
   1   9  17       90.73      148.17     29.03 o 
   2   9  17      484.27      549.43     39.50 o 
   3   9  17        3.34        1.55     29.23 o 
   4   9  17       11.60       29.23     50.07 o 
   5   9  17        7.41      -17.04     85.63 o 
   6   9  17        8.40      -28.26     37.73 o 
   7   9  17        0.72      -39.13     39.87 o 
   8   9  17        7.39       -9.60     49.50 o 
   1  10  17        6.36       24.17     32.65 o 
   2  10  17       16.81        3.60     29.55 o 
   3  10  17       14.56       -6.97     30.58 o 
   4  10  17       45.82       38.76     31.37 o 
   5  10  17        7.21        0.05     31.62 o 
   6  10  17        3.94       18.69     37.89 o 
   7  10  17        0.17      -13.77     51.63 o 
   1  11  17       74.62       34.83     42.09 o 
   2  11  17      209.62      355.38     42.51 o 
   3  11  17       21.61       54.14     35.30 o 
   4  11  17       79.24       92.39     33.82 o 
   5  11  17      103.73      132.45     38.84 o 
   6  11  17        0.14      -15.24     55.42 o 
   1  12  17       37.54       50.23     60.96 o 
   2  12  17       51.75       12.93     39.02 o 
   3  12  17        1.42       24.25     35.39 o 
   4  12  17       18.00       74.52     45.72 o 
   1  13  17        4.88      -63.23     63.23 o 
   0   0  18     1333.95     1258.29     71.11 o 
   2   0  18       28.43       27.57     24.67 o 
   4   0  18       21.13       46.44     23.22 o 
   6   0  18      176.52      200.28     26.12 o 
   8   0  18      657.90      699.53     56.60 o 
  10   0  18       34.82       52.25     65.31 o 
   0   1  18        6.22        2.90     17.42 o 
   1   1  18       90.22       93.29     16.32 o 
   2   1  18      106.85       61.61     14.85 o 
   3   1  18      540.33      595.88     26.85 o 
   4   1  18        4.64        2.82     16.65 o 
   5   1  18      930.88      757.76     30.79 o 
   6   1  18        2.37        4.21     15.88 o 
   7   1  18     1078.45     1026.42     41.05 o 
   8   1  18      107.16      131.32     24.10 o 
   9   1  18       41.93      -29.90     45.87 o 
  10   1  18        0.45       16.24     39.19 o 
  11   1  18        2.37      -68.51    115.38 o 
   0   2  18        2.42       36.28     23.22 o 
   1   2  18        0.01        5.45     16.91 o 
   2   2  18      446.37      460.01     23.07 o 
   3   2  18       41.64       75.94     26.12 o 
   4   2  18       39.03       47.44     16.04 o 
   5   2  18        5.12       -4.30     14.26 o 
   6   2  18      230.45      151.20     17.36 o 
   7   2  18       46.31       51.69     19.83 o 
   8   2  18       67.92       75.25     25.83 o 
   9   2  18       13.27        3.08     40.70 o 
  10   2  18      199.50      238.48     55.15 o 
  11   2  18       41.55       21.31    164.72 o 
   0   3  18      505.50      521.02     43.54 o 
   1   3  18     2218.08     2264.64     73.12 o 
   2   3  18      156.14      108.48     19.18 o 
   3   3  18       26.41        5.81     16.91 o 
   4   3  18      340.91      365.83     23.71 o 
   5   3  18       54.61       44.66     15.68 o 
   6   3  18       41.31       33.95     34.83 o 
   7   3  18       14.54        1.48     23.71 o 
   8   3  18       50.61       51.42     45.72 o 
   9   3  18       10.18      -11.06     38.92 o 
  10   3  18        7.59       34.47     40.10 o 
  11   3  18        1.29      -98.69     98.69 o 
   0   4  18     1848.39     2094.24     94.34 o 
   1   4  18        0.02       67.16     27.57 o 
   2   4  18      181.36      135.87     20.32 o 
   3   4  18       64.39       71.51     17.99 o 
   4   4  18      154.92      151.88     18.30 o 
   5   4  18      116.74      102.68     19.19 o 
   6   4  18      234.39      354.57     25.02 o 
   7   4  18       14.33       26.54     21.26 o 
   8   4  18      278.91      282.37     33.77 o 
   9   4  18        1.63       96.85     36.16 o 
  10   4  18       23.94       51.69     54.42 o 
   0   5  18      745.78      689.37     52.25 o 
   1   5  18      221.51      217.17     20.90 o 
   2   5  18       99.36      112.28     19.18 o 
   3   5  18      103.44      128.77     22.50 o 
   4   5  18       60.54        2.78     17.71 o 
   5   5  18       64.39       71.13     21.09 o 
   6   5  18        8.77       32.73     20.22 o 
   7   5  18       26.02       30.48     19.50 o 
   8   5  18       13.48       38.95     28.24 o 
   9   5  18        1.90       14.21     44.26 o 
  10   5  18        1.25      -59.82     59.82 o 
   0   6  18        0.47      -15.96     15.96 o 
   1   6  18      206.43      139.34     50.80 o 
   2   6  18       16.43       42.93     30.48 o 
   3   6  18       70.68      112.97     19.56 o 
   4   6  18       36.94       46.81     21.90 o 
   5   6  18        4.59       10.05     18.46 o 
   6   6  18       21.21       62.66     26.03 o 
   7   6  18       22.45       21.62     28.30 o 
   8   6  18        7.93        0.17     34.71 o 
   9   6  18      101.39       85.66     53.70 o 
  10   6  18       96.00      194.45     73.37 o 
   0   7  18      121.18      120.46     17.42 o 
   1   7  18        0.04      -10.36     16.42 o 
   2   7  18      281.27      244.74     23.32 o 
   3   7  18       17.60       48.20     24.10 o 
   4   7  18       42.04       -3.98     37.73 o 
   5   7  18       91.95      144.60    111.75 o 
   6   7  18      132.82      156.69     29.03 o 
   7   7  18       35.09       27.67     32.08 o 
   8   7  18       83.05       34.95     38.39 o 
   9   7  18       15.01       37.88     46.69 o 
   0   8  18      503.73      493.45     58.05 o 
   1   8  18       32.72       68.37     28.68 o 
   2   8  18      316.91      265.01     63.13 o 
   3   8  18       51.53       30.34     26.62 o 
   4   8  18       11.99       37.16     28.52 o 
   5   8  18      142.18      147.44     32.31 o 
   6   8  18      333.27      432.65     36.94 o 
   7   8  18       38.50       89.88    102.32 o 
   8   8  18       99.72       64.29     48.20 o 
   0   9  18      186.03      182.87     46.44 o 
   1   9  18      101.76       93.62     26.15 o 
   2   9  18        6.48       16.15     46.44 o 
   3   9  18       70.63      109.93     47.17 o 
   4   9  18      113.92      116.49     32.79 o 
   5   9  18       21.07        8.71     30.26 o 
   6   9  18      146.91      214.55     38.12 o 
   7   9  18       15.85        4.88     49.23 o 
   8   9  18       94.80      204.41     60.96 o 
   0  10  18        2.20      -11.61     42.09 o 
   1  10  18       21.78       37.88     35.39 o 
   2  10  18        1.49      -55.15     55.15 o 
   3  10  18       15.58       66.14     44.26 o 
   4  10  18       55.57      129.49     34.37 o 
   5  10  18       34.55       49.24     29.71 o 
   6  10  18       43.31       72.03     47.51 o 
   7  10  18       39.40       50.92     87.08 o 
   0  11  18      322.71      371.54     65.31 o 
   1  11  18       15.04       45.70     35.74 o 
   2  11  18       84.42       79.20     30.31 o 
   3  11  18        2.36       11.01     33.25 o 
   4  11  18       29.75       50.10     35.30 o 
   5  11  18        3.00       39.91     43.10 o 
   0  12  18       37.37       69.66     58.05 o 
   1  12  18      162.29      172.66     41.10 o 
   2  12  18       55.57       85.99     44.63 o 
   3  12  18       34.11       40.60     96.51 o 
   2   0  19      948.95      927.39     53.70 o 
   4   0  19       75.54       49.34     27.57 o 
   6   0  19      106.82      129.17     26.12 o 
   8   0  19       34.89      110.30     39.19 o 
  10   0  19       87.57       39.19     68.21 o 
   1   1  19      508.56      451.31     66.76 o 
   2   1  19        8.01        1.13     36.28 o 
   3   1  19      191.97      222.89     23.95 o 
   4   1  19        3.50       29.91     18.39 o 
   5   1  19        4.55       -4.92     15.88 o 
   6   1  19      111.57      100.79     18.39 o 
   7   1  19        9.13       21.13     24.57 o 
   8   1  19        0.59      -17.15     26.85 o 
   9   1  19      141.75       59.81     55.88 o 
  10   1  19       10.47       70.25     54.36 o 
  11   1  19       24.65       87.95     54.21 o 
   1   2  19        5.99       20.13     21.04 o 
   2   2  19      185.06      184.24     44.26 o 
   3   2  19        0.04       11.65     25.40 o 
   4   2  19       29.00       58.65     21.02 o 
   5   2  19      150.63      114.92     51.52 o 
   6   2  19       25.15       31.20     20.52 o 
   7   2  19      239.64      262.75     40.64 o 
   8   2  19      125.19       73.67     29.29 o 
   9   2  19       84.80       62.23     50.21 o 
  10   2  19       65.38       20.91     42.36 o 
  11   2  19        0.07       40.64     62.41 o 
   1   3  19        1.02       22.86     25.40 o 
   2   3  19       11.14       25.05     19.42 o 
   3   3  19       35.35       33.65     23.95 o 
   4   3  19      175.05      189.45     40.64 o 
   5   3  19        6.50       37.18     19.83 o 
   6   3  19       29.57       33.79     26.12 o 
   7   3  19       74.01       77.77     28.30 o 
   8   3  19       40.66        7.63     35.38 o 
   9   3  19      173.54      201.69     76.92 o 
  10   3  19        0.77       70.29     45.64 o 
   1   4  19      219.29      242.11     29.03 o 
   2   4  19       43.75       33.78     20.45 o 
   3   4  19       49.70       44.71     18.04 o 
   4   4  19       72.63       51.81     20.65 o 
   5   4  19        1.08      -20.18     34.11 o 
   6   4  19      165.57      183.72     28.21 o 
   7   4  19      135.63      101.15     27.39 o 
   8   4  19      143.97      231.67     58.05 o 
   9   4  19        8.10       29.78     35.30 o 
  10   4  19        0.10      -16.53     42.81 o 
   1   5  19        5.61        6.46     31.20 o 
   2   5  19       35.35       18.12     15.88 o 
   3   5  19       91.44      125.95     22.50 o 
   4   5  19      117.39      150.18     34.11 o 
   5   5  19       14.21      -11.83     79.82 o 
   6   5  19        2.56       22.54     26.49 o 
   7   5  19       26.63       27.61     23.34 o 
   8   5  19       94.61      122.97     59.50 o 
   9   5  19        0.17       19.87     46.49 o 
  10   5  19       25.56       92.54     60.74 o 
   1   6  19        8.30       18.94     18.78 o 
   2   6  19      203.50      179.44     31.93 o 
   3   6  19        0.58       13.14     19.18 o 
   4   6  19       15.34       33.12     22.30 o 
   5   6  19        3.36       32.17     19.98 o 
   6   6  19      265.95      276.23     35.56 o 
   7   6  19       54.64       61.92     31.93 o 
   8   6  19       74.17       63.18    102.32 o 
   9   6  19       19.30       19.73     76.92 o 
   1   7  19       21.45       77.57     42.81 o 
   2   7  19       66.66       79.10     26.62 o 
   3   7  19        1.18       -8.31     29.03 o 
   4   7  19       10.27       12.34     23.60 o 
   5   7  19        0.44       16.96     66.76 o 
   6   7  19       36.65       31.11     26.83 o 
   7   7  19       20.53       15.76     36.90 o 
   8   7  19       35.19       11.40     38.31 o 
   9   7  19        8.70      -46.25     56.70 o 
   1   8  19       32.94       21.04     28.73 o 
   2   8  19        2.25       43.74     28.91 o 
   3   8  19       41.70       65.31     24.97 o 
   4   8  19      134.39      131.44     43.54 o 
   5   8  19       11.55      -28.73     28.73 o 
   6   8  19       11.70      -13.28     30.33 o 
   7   8  19       70.46       99.20     46.69 o 
   8   8  19      216.80      253.97    106.67 o 
   1   9  19       35.57       12.66     29.71 o 
   2   9  19       68.75       51.53     89.26 o 
   3   9  19        1.38       15.94     27.18 o 
   4   9  19       24.38       41.70     32.31 o 
   5   9  19       23.22       64.24     33.34 o 
   6   9  19        0.15      -34.51     34.51 o 
   7   9  19        1.49       13.60     60.89 o 
   1  10  19       21.83       45.99     33.38 o 
   2  10  19       12.55       32.09     31.20 o 
   3  10  19       41.80       43.41     33.82 o 
   4  10  19      222.62      292.28     40.06 o 
   5  10  19        2.80       35.66     43.54 o 
   6  10  19        0.36       16.29     49.50 o 
   1  11  19        2.35        6.93     36.27 o 
   2  11  19        6.68       65.49     36.61 o 
   3  11  19        4.62      101.39     43.61 o 
   4  11  19        0.39       13.49     38.47 o 
   5  11  19        7.20       23.22     50.43 o 
   1  12  19       66.35       80.12     44.56 o 
   2  12  19      137.69      163.99     46.69 o 
   3  12  19       30.44       18.92     46.04 o 
   0   0  20      938.03      821.44    119.01 o 
   2   0  20     1291.76     1375.84     84.18 o 
   4   0  20      212.62      165.45     33.38 o 
   6   0  20     1984.64     1902.67    104.49 o 
   8   0  20      205.43      195.93     34.83 o 
  10   0  20      232.01      328.00     95.79 o 
   0   1  20      110.70      146.58     37.73 o 
   1   1  20      888.22      904.34     53.93 o 
   2   1  20       79.61      135.44     58.05 o 
   3   1  20      120.58      107.07     25.75 o 
   4   1  20        0.90        4.06     21.74 o 
   5   1  20      584.21      595.81     56.60 o 
   6   1  20       51.10       82.80     27.57 o 
   7   1  20      322.28      452.85     66.76 o 
   8   1  20       42.71       87.19     33.62 o 
   9   1  20       11.47       47.15     49.34 o 
  10   1  20       75.20      110.58     54.22 o 
   0   2  20      145.87       82.72     42.09 o 
   1   2  20        7.28        0.33     26.45 o 
   2   2  20      200.82      300.96     31.62 o 
   3   2  20      409.01      384.32     38.84 o 
   4   2  20       52.61       43.29     23.71 o 
   5   2  20      183.33      204.10     26.15 o 
   6   2  20        2.98       56.06     47.89 o 
   7   2  20        7.37      -10.88     26.81 o 
   8   2  20      152.02      139.33     40.49 o 
   9   2  20       72.09       51.65     38.22 o 
  10   2  20       94.17      231.46     64.58 o 
   0   3  20     1164.21     1043.49     63.86 o 
   1   3  20      285.94      258.23     27.39 o 
   2   3  20      151.73      184.59     29.75 o 
   3   3  20      297.95      241.40     29.95 o 
   4   3  20       14.14      -23.54     23.54 o 
   5   3  20      595.71      527.87     51.52 o 
   6   3  20      136.85      194.69     28.59 o 
   7   3  20       30.95       50.17     27.87 o 
   8   3  20      154.19       55.84     47.89 o 
   9   3  20        1.80       83.88     45.25 o 
  10   3  20        0.02       34.79     63.13 o 
   0   4  20      818.00      968.02     63.86 o 
   1   4  20      160.46      167.06     37.73 o 
   2   4  20      266.49      285.10     25.41 o 
   3   4  20      370.09      312.44     29.80 o 
   4   4  20        0.02        5.42     25.00 o 
   5   4  20      128.83      141.05     29.75 o 
   6   4  20        0.47      -31.20     31.20 o 
   7   4  20        1.09      -15.55     21.26 o 
   8   4  20       41.15       -4.67     64.58 o 
   9   4  20       69.49       59.74     73.29 o 
  10   4  20      128.29      183.85     63.53 o 
   0   5  20       82.55       82.72     31.93 o 
   1   5  20      474.79      439.96     31.19 o 
   2   5  20       14.20       22.08     18.96 o 
   3   5  20        0.00       26.47     21.48 o 
   4   5  20       81.00      147.89     75.47 o 
   5   5  20      171.39      177.56     68.94 o 
   6   5  20       81.19      117.80     62.41 o 
   7   5  20      137.79      101.43     26.85 o 
   8   5  20        5.61       21.12     34.07 o 
   9   5  20        2.89      -19.86     39.64 o 
   0   6  20      395.21      423.78     34.83 o 
   1   6  20       59.61       39.19     18.13 o 
   2   6  20      102.67       33.88     20.87 o 
   3   6  20       16.16       37.01     17.45 o 
   4   6  20       24.24       31.42     26.03 o 
   5   6  20      278.98      321.23     44.99 o 
   6   6  20        0.89      -22.81     25.41 o 
   7   6  20        0.40      -11.55     39.42 o 
   8   6  20        2.62       30.51     41.33 o 
   9   6  20        4.99       65.74     44.63 o 
   0   7  20      373.73      406.37     47.89 o 
   1   7  20        0.07      -11.95     26.03 o 
   2   7  20      100.24      124.64     29.13 o 
   3   7  20        0.01       -6.52     25.00 o 
   4   7  20       23.59       54.11     27.87 o 
   5   7  20        0.06       29.59     28.91 o 
   6   7  20      351.35      388.74     43.54 o 
   7   7  20        3.63       20.63     42.58 o 
   8   7  20      204.55      255.25     52.22 o 
   0   8  20      162.59       91.43     31.93 o 
   1   8  20      104.85      128.78     84.18 o 
   2   8  20        2.36       25.55     34.83 o 
   3   8  20        0.94       19.70     28.52 o 
   4   8  20        0.07       33.21     34.49 o 
   5   8  20       12.77       14.56     31.29 o 
   6   8  20       12.09      -11.10     31.62 o 
   7   8  20      202.81      142.41     47.71 o 
   8   8  20       86.74      164.75     51.19 o 
   0   9  20      328.42      358.47     50.80 o 
   1   9  20      130.47      259.80     53.70 o 
   2   9  20       46.90       77.32     61.68 o 
   3   9  20       22.27       27.88     27.06 o 
   4   9  20       23.41       54.80     32.02 o 
   5   9  20        6.04      -10.57     32.22 o 
   6   9  20       10.38       -8.36     46.69 o 
   7   9  20       26.68      -14.07     53.67 o 
   0  10  20       59.86      177.06     58.05 o 
   1  10  20       26.43       58.24     32.31 o 
   2  10  20       64.35      117.23     35.52 o 
   3  10  20       44.98       33.08     31.62 o 
   4  10  20        6.29      -15.88     59.50 o 
   5  10  20        0.87      -15.05     44.99 o 
   6  10  20       81.90      139.62     51.93 o 
   0  11  20       97.66      150.94     58.05 o 
   1  11  20        4.41       22.97     55.15 o 
   2  11  20       20.91       21.77     41.14 o 
   3  11  20       66.06       25.59     42.04 o 
   4  11  20       74.56      133.52     40.02 o 
   0  12  20       74.74      120.46     66.76 o 
   1  12  20       78.91       77.65     51.31 o 
   2   0  21       17.52       31.93     40.64 o 
   4   0  21      204.52      329.45     49.34 o 
   6   0  21        0.01      -30.48     34.83 o 
   8   0  21      322.56      576.17    100.14 o 
  10   0  21        3.52       69.66     84.18 o 
   1   1  21      148.25      237.15     28.91 o 
   2   1  21        0.00       25.48     39.19 o 
   3   1  21      231.37      136.42     29.55 o 
   4   1  21       17.25       67.47     25.44 o 
   5   1  21      160.87      156.87     31.29 o 
   6   1  21      204.61      175.59     33.82 o 
   7   1  21      258.49      272.40     32.22 o 
   8   1  21        6.44       10.16     40.64 o 
   9   1  21       23.75      -66.76     66.76 o 
  10   1  21       60.72       26.85     48.54 o 
   1   2  21      223.49      184.56     29.23 o 
   2   2  21      166.63      252.46     38.06 o 
   3   2  21       57.69      108.05     43.54 o 
   4   2  21      193.42      244.11     43.54 o 
   5   2  21       27.00      -13.87     27.65 o 
   6   2  21       38.35       27.36     33.38 o 
   7   2  21      124.46      135.30     30.69 o 
   8   2  21       17.11      105.65     41.76 o 
   9   2  21       51.29      124.16     49.50 o 
  10   2  21        4.31      -17.81     40.32 o 
   1   3  21       57.90       28.30     70.39 o 
   2   3  21      199.54      194.94     24.69 o 
   3   3  21      236.87      185.15     27.24 o 
   4   3  21        7.42       19.62     38.46 o 
   5   3  21        0.03       32.28     23.89 o 
   6   3  21      133.83      179.86     31.19 o 
   7   3  21       71.17       32.65     28.24 o 
   8   3  21        3.29       39.53     34.09 o 
   9   3  21       24.81      122.72     40.82 o 
  10   3  21       58.29       64.08     46.91 o 
   1   4  21        0.40       26.56     20.45 o 
   2   4  21      581.49      599.63     40.70 o 
   3   4  21       19.55       36.45     26.15 o 
   4   4  21       24.35       33.38     33.38 o 
   5   4  21        0.50       21.74     28.92 o 
   6   4  21        0.01        1.55     23.34 o 
   7   4  21        1.13       -1.04     35.56 o 
   8   4  21        5.05        1.98     81.27 o 
   9   4  21        0.02       71.18     66.76 o 
   1   5  21        0.02        2.29     23.07 o 
   2   5  21      499.35      531.02     32.22 o 
   3   5  21       41.96       39.08     21.62 o 
   4   5  21       12.58       60.32     63.86 o 
   5   5  21       73.42      116.10     33.06 o 
   6   5  21        2.15      -18.91     34.11 o 
   7   5  21        2.60      -13.35     26.57 o 
   8   5  21        8.43      -22.45     34.85 o 
   9   5  21       32.01       58.05     97.96 o 
   1   6  21       49.38       62.47     31.93 o 
   2   6  21      225.14      263.55     52.25 o 
   3   6  21       53.77       78.85     22.94 o 
   4   6  21      167.75      254.09     34.09 o 
   5   6  21      171.41      323.17    130.62 o 
   6   6  21        0.38       -4.63     81.27 o 
   7   6  21        0.58       17.24     33.82 o 
   8   6  21       28.55       16.14     44.55 o 
   9   6  21        1.72        7.41     49.87 o 
   1   7  21       18.19       77.61     36.28 o 
   2   7  21       39.49       88.38     29.55 o 
   3   7  21       36.97        9.45     28.91 o 
   4   7  21        2.68       14.70     28.10 o 
   5   7  21       33.32       48.62     29.76 o 
   6   7  21       44.04       45.30     35.74 o 
   7   7  21        3.74        5.18     45.12 o 
   8   7  21        5.57       25.13     38.35 o 
   1   8  21        5.46       22.17     27.87 o 
   2   8  21       45.37       80.87     27.48 o 
   3   8  21       41.25       64.87     30.26 o 
   4   8  21      406.06      463.75     41.55 o 
   5   8  21        2.45       33.95     31.19 o 
   6   8  21        9.92       77.69     34.17 o 
   7   8  21        1.59      -22.98     47.17 o 
   1   9  21      142.47      137.21     39.91 o 
   2   9  21       67.87       81.93     39.19 o 
   3   9  21        0.17       79.94     37.93 o 
   4   9  21        0.19       -3.21     35.74 o 
   5   9  21      123.87      135.83     37.93 o 
   6   9  21        3.61      -39.73     49.78 o 
   1  10  21       77.58       10.45     34.63 o 
   2  10  21       20.89       47.53     34.09 o 
   3  10  21       62.65       74.60     36.78 o 
   4  10  21       30.29       70.30     42.04 o 
   5  10  21        1.22      -34.24     41.48 o 
   1  11  21       14.42       -1.37     37.80 o 
   2  11  21       27.75       36.21     58.05 o 
   3  11  21       18.01       -0.59     40.29 o 
   0   0  22       13.07       49.34     58.05 o 
   2   0  22       76.95      156.74     39.19 o 
   4   0  22      417.46      288.81     42.09 o 
   6   0  22       23.94       46.44     52.25 o 
   8   0  22       24.06       20.32     81.27 o 
  10   0  22        3.97       78.37     94.34 o 
   0   1  22      126.89      119.01     39.19 o 
   1   1  22       71.95       91.43     32.84 o 
   2   1  22       83.52       20.96     25.59 o 
   3   1  22       37.60       14.49     41.36 o 
   4   1  22       48.02       92.11     30.58 o 
   5   1  22       67.28      212.77     32.65 o 
   6   1  22       51.99        9.87     28.24 o 
   7   1  22       57.13      127.52     29.95 o 
   8   1  22      218.53      274.92     60.44 o 
   9   1  22       18.32       61.75     58.05 o 
  10   1  22        4.22       15.88     62.08 o 
   0   2  22       85.68      117.56     42.09 o 
   1   2  22        0.40       10.81     30.48 o 
   2   2  22       80.33       48.31     38.31 o 
   3   2  22      158.53      141.05     29.75 o 
   4   2  22        0.13       40.91     24.10 o 
   5   2  22       17.88        0.00     33.38 o 
   6   2  22       34.82       83.25     31.29 o 
   7   2  22       11.61       12.98     26.81 o 
   8   2  22        0.53       -2.44     40.27 o 
   9   2  22        6.47       20.85     45.27 o 
  10   2  22       28.26       23.74     51.60 o 
   0   3  22      731.99      693.73     74.02 o 
   1   3  22        5.90       39.85     44.99 o 
   2   3  22      342.82      380.10     66.76 o 
   3   3  22       52.93       84.46     69.66 o 
   4   3  22       22.25       36.14     41.36 o 
   5   3  22      182.76      266.57     36.90 o 
   6   3  22      258.99      369.08     35.52 o 
   7   3  22       11.11       70.70     34.28 o 
   8   3  22       87.06      125.00     49.13 o 
   9   3  22       28.80       47.82     49.44 o 
   0   4  22      113.17      117.56     37.73 o 
   1   4  22       23.50       49.34     24.97 o 
   2   4  22       53.90       74.59     25.44 o 
   3   4  22       20.83       14.73     23.34 o 
   4   4  22        1.24      -11.03     39.19 o 
   5   4  22        2.29       39.80     51.52 o 
   6   4  22        1.48       48.13     42.09 o 
   7   4  22        4.23       23.65     30.29 o 
   8   4  22       11.90       -6.71     49.34 o 
   9   4  22       19.10       89.62    140.05 o 
   0   5  22      100.87       66.76     33.38 o 
   1   5  22      376.81      464.02     40.64 o 
   2   5  22       35.24       38.87     21.02 o 
   3   5  22        0.03       32.79     47.89 o 
   4   5  22        2.40       84.45     32.22 o 
   5   5  22      153.57      140.09     33.40 o 
   6   5  22       16.50      -34.15     45.72 o 
   7   5  22       26.40      -29.59     39.26 o 
   8   5  22        7.70      -31.87     36.56 o 
   9   5  22       21.34      150.31     68.73 o 
   0   6  22      218.90      104.49     39.19 o 
   1   6  22       27.12       19.59     28.30 o 
   2   6  22        0.03       -6.77     27.20 o 
   3   6  22       52.24       49.18     23.07 o 
   4   6  22      243.25      224.49     37.26 o 
   5   6  22        4.73      -26.45     27.20 o 
   6   6  22       46.79       75.59     37.73 o 
   7   6  22        8.92       88.74     46.48 o 
   8   6  22        5.79       10.58     47.65 o 
   0   7  22       55.43       65.31     39.19 o 
   1   7  22        5.69        7.12     26.49 o 
   2   7  22       14.81       17.42     37.01 o 
   3   7  22        4.31       39.25     33.34 o 
   4   7  22       35.58       26.07     28.91 o 
   5   7  22        2.97       65.99     61.68 o 
   6   7  22      209.52      289.66     43.56 o 
   7   7  22        1.28        7.07     39.98 o 
   8   7  22       40.04       -7.13     41.55 o 
   0   8  22        4.66      -10.16     37.73 o 
   1   8  22        3.33       33.73     36.28 o 
   2   8  22       17.34       42.63     31.62 o 
   3   8  22       35.27       21.46     29.13 o 
   4   8  22        7.01      -27.37     58.78 o 
   5   8  22       23.74       -4.29     60.96 o 
   6   8  22      123.65      153.62     46.67 o 
   7   8  22        0.41      -51.31     51.31 o 
   0   9  22       13.50       69.66     46.44 o 
   1   9  22       19.33      -27.87     27.87 o 
   2   9  22        8.61      -16.58     37.73 o 
   3   9  22       74.89      109.10     35.74 o 
   4   9  22        5.08       14.83     29.23 o 
   5   9  22       26.33       98.85     37.31 o 
   6   9  22        0.08       80.40     49.82 o 
   0  10  22        4.22      -56.60     56.60 o 
   1  10  22        4.66       63.13     41.05 o 
   2  10  22       45.26       91.77     39.26 o 
   3  10  22        9.72        7.40     56.60 o 
   4  10  22        2.38      -24.35     39.26 o 
   0  11  22       21.19       89.98     60.96 o 
   1  11  22       39.64       36.24     38.96 o 
   2  11  22        3.27       15.53     38.96 o 
   2   0  23       86.85       71.11     49.34 o 
   4   0  23      285.09      171.25     47.89 o 
   6   0  23       44.72      -15.96     46.44 o 
   8   0  23       44.19       63.86     52.25 o 
   1   1  23      231.07      225.58     34.83 o 
   2   1  23       42.86      107.91     73.29 o 
   3   1  23      194.87      229.38     53.70 o 
   4   1  23        8.97        6.05     52.97 o 
   5   1  23       14.46       25.80     25.71 o 
   6   1  23        9.73       49.71     68.94 o 
   7   1  23       30.54       73.74     38.46 o 
   8   1  23       58.32      117.19     60.90 o 
   9   1  23      385.76      488.45    180.69 o 
   1   2  23       32.98       22.45     27.06 o 
   2   2  23       35.29       55.31     37.73 o 
   3   2  23        2.19       -4.15     78.37 o 
   4   2  23       35.41      108.40     99.41 o 
   5   2  23       10.65       80.28     28.17 o 
   6   2  23        0.41       30.70     33.34 o 
   7   2  23       49.42       21.10     34.28 o 
   8   2  23       14.05       -7.20     63.40 o 
   9   2  23        4.57       51.52     43.87 o 
   1   3  23      276.37      277.35     33.06 o 
   2   3  23        2.81        0.92     27.54 o 
   3   3  23      154.36      147.45     41.36 o 
   4   3  23       24.44       81.59     35.13 o 
   5   3  23       35.68      -10.64     33.68 o 
   6   3  23       79.82      109.72     31.62 o 
   7   3  23       82.29       92.76     33.77 o 
   8   3  23       31.08       34.45     59.87 o 
   9   3  23       84.76      180.60    134.25 o 
   1   4  23       63.74       60.81     25.44 o 
   2   4  23      198.73      194.48     34.07 o 
   3   4  23       15.23       -8.29     32.02 o 
   4   4  23        9.50        5.08     27.71 o 
   5   4  23        0.49       32.73     34.07 o 
   6   4  23        0.10      -30.96     32.02 o 
   7   4  23       14.65       36.27    137.15 o 
   8   4  23        6.33      -42.77     45.87 o 
   9   4  23        0.19      -19.83     64.43 o 
   1   5  23       58.94       80.79     32.22 o 
   2   5  23      113.79      118.48     45.72 o 
   3   5  23       29.88       31.16     25.00 o 
   4   5  23       50.54       49.53     31.29 o 
   5   5  23        9.38        4.51     32.65 o 
   6   5  23       87.02      135.42     32.73 o 
   7   5  23       17.44       25.01     43.39 o 
   8   5  23       12.72       72.03     51.07 o 
   1   6  23        0.00       17.42     38.46 o 
   2   6  23        0.63      -38.57     52.97 o 
   3   6  23        0.33       11.61     45.72 o 
   4   6  23       42.05      115.52     34.11 o 
   5   6  23       37.59      -52.95     55.15 o 
   6   6  23       78.19       95.98     45.72 o 
   7   6  23        6.88       15.19     48.20 o 
   8   6  23       11.77       15.75     41.33 o 
   1   7  23       13.25       48.94     27.65 o 
   2   7  23        3.85       23.85     29.97 o 
   3   7  23        0.04       26.50     27.48 o 
   4   7  23      147.71      139.18     32.31 o 
   5   7  23       56.98      110.15     59.50 o 
   6   7  23       22.52       46.73     38.39 o 
   7   7  23       23.63       40.62     42.81 o 
   1   8  23        1.74      -33.38     33.45 o 
   2   8  23       48.16      102.12     33.13 o 
   3   8  23        3.64      -31.03     31.03 o 
   4   8  23        1.96       16.17     33.25 o 
   5   8  23       16.47       31.93     39.97 o 
   6   8  23       16.80      -20.28     43.58 o 
   1   9  23        2.83      -24.67     37.97 o 
   2   9  23        0.15      -32.41     32.41 o 
   3   9  23        3.07        9.97     32.02 o 
   4   9  23      171.68      227.70     83.45 o 
   5   9  23       22.38       40.15     47.17 o 
   1  10  23        6.72        8.31     74.74 o 
   2  10  23       44.55       93.22     45.72 o 
   3  10  23       28.62       75.70     47.71 o 
   4  10  23       36.90       53.55     34.86 o 
   0   0  24      421.09      611.00     97.24 o 
   2   0  24      414.48      545.69     63.86 o 
   4   0  24        6.63       -8.71     43.54 o 
   6   0  24      246.28      281.55     58.05 o 
   8   0  24        5.16      187.22    103.04 o 
   0   1  24       46.02       -8.71     47.89 o 
   1   1  24        2.74      -14.46     26.62 o 
   2   1  24      123.25      129.08     51.52 o 
   3   1  24       22.01       38.75     26.83 o 
   4   1  24       77.36      115.36     38.46 o 
   5   1  24        2.63        0.09     34.71 o 
   6   1  24       89.98      126.26     35.30 o 
   7   1  24       45.87       71.37     34.71 o 
   8   1  24      135.86      187.50     65.16 o 
   9   1  24       28.48      190.36     75.42 o 
   0   2  24       32.12       -5.81     34.83 o 
   1   2  24       11.25       20.95     33.38 o 
   2   2  24       62.04       91.43     33.87 o 
   3   2  24       15.62       11.41     32.79 o 
   4   2  24        0.03       -6.65     31.37 o 
   5   2  24       59.15       99.01     36.27 o 
   6   2  24       33.60        2.33     35.90 o 
   7   2  24       51.68       -9.56     31.19 o 
   8   2  24       13.31      -22.53     98.69 o 
   9   2  24        1.56      114.16     53.38 o 
   0   3  24        3.90        8.71     74.02 o 
   1   3  24       15.06       41.02     32.08 o 
   2   3  24       38.72       91.69     34.71 o 
   3   3  24       91.29      181.13     37.45 o 
   4   3  24       13.39       25.02     34.28 o 
   5   3  24       94.92       71.04     50.80 o 
   6   3  24       57.71       71.00     33.06 o 
   7   3  24        2.31       68.08     44.53 o 
   8   3  24       22.02      111.66     98.69 o 
   9   3  24        0.88      -10.55     48.77 o 
   0   4  24      172.82      142.23     55.15 o 
   1   4  24        0.23       14.06     39.91 o 
   2   4  24       66.60      106.68     39.26 o 
   3   4  24        1.80      -28.35     28.35 o 
   4   4  24       29.45       49.04     38.84 o 
   5   4  24        0.23       39.19     31.81 o 
   6   4  24      169.10      194.63     42.96 o 
   7   4  24       11.79        4.60     35.74 o 
   8   4  24       41.47      145.35     82.00 o 
   0   5  24      431.37      335.25     52.25 o 
   1   5  24       33.21       77.18     37.01 o 
   2   5  24        9.47       54.75     33.45 o 
   3   5  24        0.85        2.93     28.56 o 
   4   5  24      143.73      222.97     38.24 o 
   5   5  24        9.01       13.43     35.56 o 
   6   5  24        8.51       11.32     55.88 o 
   7   5  24        0.59       -2.69     58.05 o 
   8   5  24       52.53      -71.11     71.11 o 
   0   6  24       16.42       10.16     43.54 o 
   1   6  24        4.09        7.94     29.13 o 
   2   6  24        7.45       62.55     45.72 o 
   3   6  24        0.89        4.78     30.55 o 
   4   6  24       29.40       14.80     28.98 o 
   5   6  24        8.16       19.03     36.42 o 
   6   6  24       24.78       21.24     36.28 o 
   7   6  24        0.04       -5.22     37.31 o 
   0   7  24      130.75      158.19     53.70 o 
   1   7  24       76.46       53.31     29.97 o 
   2   7  24       72.00       42.65     30.06 o 
   3   7  24       12.60      -22.50     37.01 o 
   4   7  24        0.16       29.73     66.76 o 
   5   7  24       18.33       17.04     37.01 o 
   6   7  24        1.48       10.53     47.05 o 
   7   7  24        0.75       -4.40     40.66 o 
   0   8  24      159.70      137.87     55.15 o 
   1   8  24      261.56      480.62     87.08 o 
   2   8  24       77.03      144.43     33.82 o 
   3   8  24        4.19       91.88     33.06 o 
   4   8  24        5.06      -40.53     40.53 o 
   5   8  24        0.07        1.47     35.22 o 
   6   8  24       65.06       32.38     50.87 o 
   0   9  24        0.03      -11.61     53.70 o 
   1   9  24        0.04      -35.52     35.52 o 
   2   9  24       56.76       47.43     34.86 o 
   3   9  24      134.86      191.91     43.39 o 
   4   9  24       25.99       11.27     49.94 o 
   0  10  24       56.01      187.22     65.31 o 
   1  10  24       50.79      115.32     45.45 o 
   2  10  24        2.07       76.61     40.45 o 
   2   0  25      193.12      330.90     62.41 o 
   4   0  25      135.60      175.61     50.80 o 
   6   0  25       89.18      110.30     56.60 o 
   8   0  25       80.62      187.22     88.53 o 
   1   1  25       18.35        5.50     67.49 o 
   2   1  25        3.99       -0.11     33.34 o 
   3   1  25      243.72      408.04     74.74 o 
   4   1  25        0.04       82.47     37.80 o 
   5   1  25       28.84       57.94     33.06 o 
   6   1  25        0.61       38.40     33.06 o 
   7   1  25       64.93       75.02     87.80 o 
   8   1  25        0.04        2.00     55.88 o 
   9   1  25       49.09      217.70    111.75 o 
   1   2  25        0.45      -35.87     35.87 o 
   2   2  25       10.65       70.30     50.07 o 
   3   2  25       26.94      -41.97     41.97 o 
   4   2  25        4.46       69.42     48.62 o 
   5   2  25       34.93       15.36     36.56 o 
   6   2  25       25.26       22.58     31.73 o 
   7   2  25        7.30       -1.26     93.61 o 
   8   2  25        0.15      -57.33     57.33 o 
   1   3  25        7.58       35.91     31.37 o 
   2   3  25       36.07       64.85     33.46 o 
   3   3  25      151.15      263.85     44.13 o 
   4   3  25        5.00       12.91     34.83 o 
   5   3  25       23.31       46.23     42.09 o 
   6   3  25        0.01       -7.62     32.08 o 
   7   3  25       59.69       24.76     96.51 o 
   8   3  25       21.88       70.02     87.80 o 
   1   4  25       79.77      107.22     62.41 o 
   2   4  25       16.62       51.45     36.16 o 
   3   4  25        1.77        1.06     33.01 o 
   4   4  25       27.36       39.38     42.09 o 
   5   4  25       43.22      102.90     36.90 o 
   6   4  25       20.85       64.32     82.00 o 
   7   4  25        3.30      -50.10     50.10 o 
   8   4  25       30.43       46.18     68.58 o 
   1   5  25       11.38       60.23     31.14 o 
   2   5  25       42.47       -9.16     37.01 o 
   3   5  25       56.89       69.95     33.81 o 
   4   5  25        6.52       54.65     55.15 o 
   5   5  25        0.33       21.77     34.83 o 
   6   5  25        3.90       19.25     63.13 o 
   7   5  25       35.06      -18.89     50.33 o 
   1   6  25        6.10       49.37     34.09 o 
   2   6  25      100.03       77.14     76.19 o 
   3   6  25       20.40       63.13     66.03 o 
   4   6  25       74.29       88.75     39.75 o 
   5   6  25        0.24      -79.61    110.30 o 
   6   6  25        5.13      -12.10     48.62 o 
   7   6  25        2.16       69.18     47.71 o 
   1   7  25        1.20       11.15     28.59 o 
   2   7  25       73.40       90.71     29.55 o 
   3   7  25        9.45        6.84     39.20 o 
   4   7  25       23.89       89.16     42.14 o 
   5   7  25        5.13       31.35     37.98 o 
   6   7  25        2.93      -48.20     48.20 o 
   1   8  25       32.70      126.03     43.61 o 
   2   8  25       20.08      106.75     40.53 o 
   3   8  25        1.76       58.28     60.23 o 
   4   8  25       56.61      -16.34     39.87 o 
   5   8  25       40.63       26.14     45.25 o 
   1   9  25        0.04       32.04     59.50 o 
   2   9  25       50.28       29.03     58.05 o 
   3   9  25        0.96       35.54     42.40 o 
   4   9  25        2.04       94.78     62.96 o 
   0   0  26      201.15       84.18     82.72 o 
   2   0  26       78.42       20.32     52.25 o 
   4   0  26       29.11      -10.16     40.64 o 
   6   0  26       90.57       88.53     62.41 o 
   8   0  26      159.87       78.37    107.40 o 
   0   1  26       56.67       78.37     47.89 o 
   1   1  26        2.32      -14.09     30.26 o 
   2   1  26        1.13       11.26     44.99 o 
   3   1  26       33.08       19.27     32.40 o 
   4   1  26        0.13       -3.88     47.89 o 
   5   1  26      150.34      120.80     32.79 o 
   6   1  26      129.88       89.98     37.97 o 
   7   1  26       43.60      175.56    107.40 o 
   8   1  26       82.33      172.39     66.30 o 
   0   2  26        6.49      -23.22     39.19 o 
   1   2  26        0.32      -28.73     28.73 o 
   2   2  26      185.68      173.39     36.77 o 
   3   2  26        0.02       13.36     34.17 o 
   4   2  26       33.62       58.98     41.36 o 
   5   2  26        0.05      -16.83     47.17 o 
   6   2  26       43.90       19.81     39.50 o 
   7   2  26        6.34       41.70     52.83 o 
   8   2  26       12.72      136.81     71.05 o 
   0   3  26        2.12       50.80     39.19 o 
   1   3  26       67.32       28.21     38.46 o 
   2   3  26        0.16      -26.65     42.81 o 
   3   3  26        1.47       33.44     34.85 o 
   4   3  26        8.92       50.54     40.45 o 
   5   3  26       71.45       81.72     34.51 o 
   6   3  26       26.52       74.64     39.91 o 
   7   3  26        0.06       -1.17     53.38 o 
   8   3  26       10.01      -55.98     72.83 o 
   0   4  26      567.05      638.58     82.72 o 
   1   4  26       55.63       64.49     36.61 o 
   2   4  26        0.36       30.97     38.63 o 
   3   4  26        8.44       51.46     41.36 o 
   4   4  26       87.41      125.94     44.97 o 
   5   4  26       44.69       46.44     53.70 o 
   6   4  26       11.96      -22.94     45.66 o 
   7   4  26        0.26       49.19     43.88 o 
   0   5  26      458.27      404.92     76.92 o 
   1   5  26       14.07       94.11    148.76 o 
   2   5  26       23.86      167.71     50.80 o 
   3   5  26       19.34       52.25     33.45 o 
   4   5  26       68.57       72.37     70.39 o 
   5   5  26        7.79       30.51     39.98 o 
   6   5  26        0.13      -36.50     63.13 o 
   7   5  26       16.62      -55.97     56.63 o 
   0   6  26        2.36       20.32     53.70 o 
   1   6  26      133.66      121.41     35.13 o 
   2   6  26        6.80       12.16     55.88 o 
   3   6  26       22.85        0.36     93.61 o 
   4   6  26        0.28        1.73     37.31 o 
   5   6  26       46.46       67.81     73.29 o 
   6   6  26        8.63       27.05     72.57 o 
   0   7  26        3.35       -4.35     49.34 o 
   1   7  26        1.86      -30.79     30.79 o 
   2   7  26        2.48        7.33     30.16 o 
   3   7  26       26.94       58.49     40.45 o 
   4   7  26       15.41       71.76     45.72 o 
   5   7  26       18.83       46.77     54.42 o 
   0   8  26       47.58      207.54     49.34 o 
   1   8  26        0.29       21.77     36.94 o 
   2   8  26       37.13      -11.08     39.02 o 
   3   8  26      114.66       88.53     46.18 o 
   4   8  26        5.50       -0.85     47.06 o 
   0   9  26        0.06      -10.16     52.25 o 
   1   9  26        0.39        8.99     58.05 o 
   2   9  26        0.01      -40.31     40.80 o 
   2   0  27       40.03      143.68     53.70 o 
   4   0  27        3.20        7.26     50.80 o 
   6   0  27       79.28       55.15     56.60 o 
   8   0  27        0.61      -17.42    101.59 o 
   1   1  27        0.86       -5.20     77.65 o 
   2   1  27       61.09       32.70     30.58 o 
   3   1  27       13.54       38.74     74.02 o 
   4   1  27        0.86       17.09     36.42 o 
   5   1  27       20.16        7.98     28.73 o 
   6   1  27        0.39       64.49     37.93 o 
   7   1  27        0.68        0.26     57.19 o 
   1   2  27        5.56       35.05     66.03 o 
   2   2  27       15.55       43.91     35.90 o 
   3   2  27        4.07       55.04     39.67 o 
   4   2  27        2.83      -33.01     33.01 o 
   5   2  27       10.09       82.90     42.14 o 
   6   2  27        1.39      -45.42     50.33 o 
   7   2  27        0.00      -22.98     59.69 o 
   1   3  27        4.87       76.59     42.51 o 
   2   3  27       38.30       30.37     43.07 o 
   3   3  27       12.28       39.61     37.99 o 
   4   3  27       10.51       40.30     46.44 o 
   5   3  27       82.62       91.78     50.07 o 
   6   3  27        6.07       65.43     51.52 o 
   7   3  27        3.69      -17.84     45.59 o 
   1   4  27       14.28       56.06     39.91 o 
   2   4  27       20.12      -31.16     32.65 o 
   3   4  27       10.03       13.22     36.50 o 
   4   4  27        0.53       43.27     41.48 o 
   5   4  27        1.57        4.67     39.42 o 
   6   4  27        0.04       29.03     43.10 o 
   7   4  27        1.34      113.72     58.23 o 
   1   5  27       13.70       20.32     46.44 o 
   2   5  27        9.99       -7.26     52.25 o 
   3   5  27       69.67      147.32     59.50 o 
   4   5  27        7.12       41.96     39.98 o 
   5   5  27        5.08      105.49     48.74 o 
   6   5  27       27.53       61.18     61.09 o 
   1   6  27        6.00       36.13     38.71 o 
   2   6  27       93.06       33.54     36.61 o 
   3   6  27        0.02       52.63     35.89 o 
   4   6  27        4.83       -1.83     37.73 o 
   5   6  27        2.92      -31.89     39.68 o 
   1   7  27        1.18      -10.66     41.55 o 
   2   7  27       47.94       79.82     72.57 o 
   3   7  27       47.71      167.01     44.63 o 
   4   7  27        0.74        7.15     84.90 o 
   1   8  27        0.60      -35.30     35.30 o 
   2   8  27       13.86       20.63     60.96 o 
   3   8  27        0.02      -72.03     72.57 o 
   0   0  28       30.11      -69.66     74.02 o 
   2   0  28       81.10      139.33     56.60 o 
   4   0  28        2.94       14.51     44.99 o 
   6   0  28      301.89      370.08     75.47 o 
   0   1  28        3.88        5.81     59.50 o 
   1   1  28      208.10      311.14    110.30 o 
   2   1  28        0.16       39.58     36.50 o 
   3   1  28        8.89       26.12     42.08 o 
   4   1  28        7.82      -27.04     52.25 o 
   5   1  28       81.57      165.40     49.76 o 
   6   1  28        2.96       19.57     70.39 o 
   7   1  28       64.21       84.07     85.70 o 
   0   2  28      118.55       55.15     60.96 o 
   1   2  28       19.30       35.94     34.28 o 
   2   2  28        5.86       14.93     38.35 o 
   3   2  28        9.48       64.00     35.89 o 
   4   2  28        9.83        1.94     39.42 o 
   5   2  28        4.19       11.75     71.84 o 
   6   2  28        0.53      -41.65     78.37 o 
   7   2  28       53.01       15.96     76.92 o 
   0   3  28       54.87       74.02     53.70 o 
   1   3  28       66.79       51.78     44.42 o 
   2   3  28        8.67       55.97     39.98 o 
   3   3  28        9.63       72.97     41.93 o 
   4   3  28        2.65       35.37     37.99 o 
   5   3  28       48.84       98.07     64.58 o 
   6   3  28       16.94      101.34     47.71 o 
   0   4  28      150.02      253.98     71.11 o 
   1   4  28      167.50      352.85     54.04 o 
   2   4  28      111.32      106.38     55.56 o 
   3   4  28       27.15        5.68     41.36 o 
   4   4  28        0.03      -39.40     39.40 o 
   5   4  28        1.85       57.88     47.32 o 
   6   4  28       15.52      117.19     55.16 o 
   0   5  28       74.23      113.20     69.66 o 
   1   5  28       30.16        1.35     36.33 o 
   2   5  28        2.21       -7.89     38.12 o 
   3   5  28        0.04      129.97     58.05 o 
   4   5  28       33.58       62.72     47.32 o 
   5   5  28       33.65       42.36     58.78 o 
   0   6  28      124.85      100.14     65.31 o 
   1   6  28        1.30       30.69     41.93 o 
   2   6  28       24.16       95.67     52.31 o 
   3   6  28       14.79      102.70    100.87 o 
   4   6  28       16.44        9.37     90.71 o 
   5   6  28       26.99       28.90     54.42 o 
   0   7  28      180.31      149.49     53.70 o 
   1   7  28       10.33       51.58     36.47 o 
   2   7  28       30.42        2.86     61.68 o 
   3   7  28        9.85       99.07     58.05 o 
   0   8  28       15.34       44.99     44.99 o 
   1   8  28        1.87       74.03     81.27 o 
   2   0  29       34.08       31.93     59.50 o 
   4   0  29       13.55      -24.67     55.15 o 
   6   0  29        1.61        2.90     62.41 o 
   1   1  29       23.63        8.11     49.34 o 
   2   1  29        1.38       24.01     45.01 o 
   3   1  29       83.10      112.32     42.04 o 
   4   1  29       32.33       53.99     45.87 o 
   5   1  29       54.35       89.06     58.78 o 
   6   1  29       47.84       56.26     47.71 o 
   1   2  29       20.93      -16.47     37.98 o 
   2   2  29        9.79       40.43     57.33 o 
   3   2  29        7.91       39.47     79.10 o 
   4   2  29        0.64      -18.87     40.90 o 
   5   2  29        0.01        5.58     42.53 o 
   6   2  29        5.72       62.05     59.50 o 
   1   3  29        4.88       -8.26     74.02 o 
   2   3  29       46.20       47.85     47.17 o 
   3   3  29       77.51      -16.14     40.27 o 
   4   3  29        2.47       -0.82     43.53 o 
   5   3  29       12.08       42.98     43.17 o 
   6   3  29       18.07       86.97    105.95 o 
   1   4  29        0.02        0.75     41.33 o 
   2   4  29        0.39       57.18     36.23 o 
   3   4  29        1.55       13.73     46.28 o 
   4   4  29        7.98       16.50     45.04 o 
   5   4  29        8.18       79.12     49.57 o 
   1   5  29       11.34      -11.99     84.18 o 
   2   5  29      373.55      472.00    107.40 o 
   3   5  29        1.12       -0.80     44.26 o 
   4   5  29       34.53       89.50     49.57 o 
   5   5  29       14.66       -9.18     46.73 o 
   1   6  29        0.24       68.46     53.87 o 
   2   6  29        1.32      -21.97     51.86 o 
   3   6  29        0.72       31.25     56.78 o 
   4   6  29        1.31       -4.03     49.86 o 
   1   7  29       27.94       56.32     48.45 o 
   2   7  29       52.64       89.42     44.80 o 
   0   0  30        6.17      -87.08     87.08 o 
   2   0  30      201.93      333.80     85.63 o 
   4   0  30      109.80       21.77     56.60 o 
   6   0  30      125.01       97.24     92.88 o 
   0   1  30        1.78      -55.15     55.15 o 
   1   1  30       39.48        6.74     41.61 o 
   2   1  30       16.48       -9.19     39.05 o 
   3   1  30        1.25       29.21     97.24 o 
   4   1  30        0.02       39.82     54.42 o 
   5   1  30        2.48      125.91     50.73 o 
   0   2  30        5.76       50.80     66.76 o 
   1   2  30       29.60       36.73     96.51 o 
   2   2  30       19.63       96.80    161.82 o 
   3   2  30        0.37       81.83     46.01 o 
   4   2  30        6.26       16.33     41.33 o 
   5   2  30       23.14      133.08     46.01 o 
   0   3  30       23.60       26.12     56.60 o 
   1   3  30        0.60       63.28     38.64 o 
   2   3  30       16.99        0.20     35.14 o 
   3   3  30        2.25       97.54    134.25 o 
   4   3  30        1.42       -0.87     64.58 o 
   5   3  30        0.35      101.88     58.68 o 
   0   4  30       16.60       55.15     71.11 o 
   1   4  30       24.79       -5.27     44.09 o 
   2   4  30        0.50       -0.98     45.25 o 
   3   4  30       70.23      139.75     51.26 o 
   4   4  30       11.51      -24.87     47.39 o 
   0   5  30      152.58       -4.35     59.50 o 
   1   5  30       29.41       94.49    105.22 o 
   2   5  30        5.07       29.28     55.15 o 
   3   5  30        5.94      -51.68     55.39 o 
   0   6  30       31.48       26.12     63.86 o 
   1   6  30        4.32       -9.58     65.31 o 
   2   6  30        9.05       76.83     50.79 o 
   2   0  31        2.00        8.71     79.82 o 
   4   0  31      176.49      182.87     75.47 o 
   1   1  31       29.58       39.50     42.58 o 
   2   1  31        0.11       11.02     48.97 o 
   3   1  31       30.65       27.96     43.07 o 
   4   1  31       15.60       17.21     51.63 o 
   5   1  31        0.41       20.32     65.31 o 
   1   2  31        5.27       -1.25     43.17 o 
   2   2  31        4.62       88.76     51.19 o 
   3   2  31        3.98       11.06     46.91 o 
   4   2  31       36.97       77.17     53.67 o 
   1   3  31       46.07      174.46     89.98 o 
   2   3  31        1.06      -29.72     53.33 o 
   3   3  31       42.46       18.66     48.62 o 
   4   3  31       14.23      -30.38     74.02 o 
   1   4  31      104.36      154.56     52.25 o 
   2   4  31       42.33       21.90     51.52 o 
   3   4  31       36.67       83.16     46.17 o 
   1   5  31        8.32       -5.47     41.45 o 
   2   5  31       25.74       -1.98     50.73 o 
   0   0  32        5.74       -1.45    116.10 o 
   2   0  32       51.87      251.08     85.63 o 
   0   1  32       60.97      111.75     71.11 o 
   1   1  32       32.75       67.77     63.13 o 
   2   1  32       50.85       88.33     56.00 o 
   3   1  32       43.80      -58.68     58.68 o 
   0   2  32       10.97       27.57     62.41 o 
   1   2  32        0.10       48.46     47.51 o 
   2   2  32       17.01      -22.50     37.31 o 
   3   2  32        0.67       88.30     54.75 o 
   0   3  32        0.30       56.60     76.92 o 
   1   3  32       45.48       18.36     70.39 o 
   2   3  32       18.12       43.23     51.86 o 
   0   4  32        0.11       52.25     55.15 o 
   1   4  32       31.92        9.28     43.95 o 
   2   0  33        3.98       65.31     79.82 o 
   1   1  33       19.95       15.69     89.98 o 
   1   2  33        0.19       27.47     99.41 o 
                                                 
